# Supplementary material for: Genome and Phenotype Microarray Analyses of Rhodococcus sp. BCP1 and Rhodococcus opacus R7: Genetic Determinants and Metabolic Abilities with Environmental Relevance
Source: PLoS One. 2015 Oct 1;10(10):e0139467. doi: 10.1371/journal.pone.0139467 (PMC4591350; doi:10.1371/journal.pone.0139467)
Supplement: S1 Table — (XLSX) [file pone.0139467.s008.xlsx]

## Sheet: R7
genome	contig	start	stop	length(aa)	length(nt)	ORFs	RAST-functions
Rhodococcus_opacus_R7	Chromosome	9038	9809	257.333	772	#N/A	#N/A
Rhodococcus_opacus_R7	Chromosome	10480	11745	422	1266	peg.10	Transcriptional regulator, GntR family
						peg.11	hypothetical protein
Rhodococcus_opacus_R7	Chromosome	14367	15225	286.333	859	peg.16	hypothetical protein
Rhodococcus_opacus_R7	Chromosome	18139	18548	136.667	410	#N/A	#N/A
Rhodococcus_opacus_R7	Chromosome	40903	41378	158.667	476	#N/A	#N/A
Rhodococcus_opacus_R7	Chromosome	42130	42439	103.333	310	#N/A	#N/A
Rhodococcus_opacus_R7	Chromosome	43984	44367	128	384	#N/A	#N/A
Rhodococcus_opacus_R7	Chromosome	51379	51950	190.667	572	#N/A	#N/A
Rhodococcus_opacus_R7	Chromosome	52643	54049	469	1407	peg.56	ABC transporter substrate-binding protein
Rhodococcus_opacus_R7	Chromosome	55491	55863	124.333	373	#N/A	#N/A
Rhodococcus_opacus_R7	Chromosome	57155	60754	1200	3600	peg.60	hypothetical protein
						peg.61	Threonine synthase (EC 4.2.3.1)
						peg.62	Aminopeptidase YpdF (MP-, MA-, MS-, AP-, NP- specific)
Rhodococcus_opacus_R7	Chromosome	61915	63209	431.667	1295	peg.64	putative LysR-family transcriptional regulator
Rhodococcus_opacus_R7	Chromosome	64950	65483	178	534	peg.66	hypothetical protein
						peg.67	hypothetical protein
Rhodococcus_opacus_R7	Chromosome	70440	70823	128	384	#N/A	#N/A
Rhodococcus_opacus_R7	Chromosome	72062	76434	1457.67	4373	peg.73	Immune-responsive protein 1
						peg.74	Threonine synthase (EC 4.2.3.1)
						peg.75	Proline dipeptidase (EC 3.4.13.9)
Rhodococcus_opacus_R7	Chromosome	78081	80369	763	2289	peg.78	MmgE/PrpD family protein
Rhodococcus_opacus_R7	Chromosome	80677	82276	533.333	1600	#N/A	#N/A
Rhodococcus_opacus_R7	Chromosome	82691	83821	377	1131	#N/A	#N/A
Rhodococcus_opacus_R7	Chromosome	88376	88807	144	432	#N/A	#N/A
Rhodococcus_opacus_R7	Chromosome	91146	93066	640.333	1921	#N/A	#N/A
Rhodococcus_opacus_R7	Chromosome	93561	93871	103.667	311	#N/A	#N/A
Rhodococcus_opacus_R7	Chromosome	94907	98658	1250.67	3752	peg.7104	putative hydrolase
						peg.7105	Transcriptional regulator, HxlR family
						peg.7106	hypothetical protein
						peg.7107	Bifunctional protein: zinc-containing alcohol dehydrogenase; quinone oxidoreductase ( NADPH:quinone reductase) (EC 1.1.1.-)
Rhodococcus_opacus_R7	Chromosome	100243	100649	135.667	407	#N/A	#N/A
Rhodococcus_opacus_R7	Chromosome	101455	102679	408.333	1225	#N/A	#N/A
Rhodococcus_opacus_R7	Chromosome	103221	104418	399.333	1198	peg.7111	Transcriptional regulator, HxlR family
Rhodococcus_opacus_R7	Chromosome	109101	114423	1774.33	5323	peg.7116	Hydrolase, alpha/beta fold family
						peg.7117	Beta-ketoadipate enol-lactone hydrolase (EC 3.1.1.24)
						peg.7118	transcriptional regulator, MerR family
						peg.7119	Hydrolase, alpha/beta fold family functionally coupled to Phosphoribulokinase
Rhodococcus_opacus_R7	Chromosome	115421	116951	510.333	1531	peg.7122	hypothetical protein
Rhodococcus_opacus_R7	Chromosome	119941	121377	479	1437	peg.7126	Transcriptional regulator, TetR family
Rhodococcus_opacus_R7	Chromosome	122113	122628	172	516	#N/A	#N/A
Rhodococcus_opacus_R7	Chromosome	122936	123857	307.333	922	#N/A	#N/A
Rhodococcus_opacus_R7	Chromosome	124240	124617	126	378	#N/A	#N/A
Rhodococcus_opacus_R7	Chromosome	158459	159507	349.667	1049	peg.7157	putative hydrolase
Rhodococcus_opacus_R7	Chromosome	160555	161180	208.667	626	#N/A	#N/A
Rhodococcus_opacus_R7	Chromosome	162055	162529	158.333	475	#N/A	#N/A
Rhodococcus_opacus_R7	Chromosome	163911	164649	246.333	739	#N/A	#N/A
Rhodococcus_opacus_R7	Chromosome	168549	169120	190.667	572	peg.7164	hypothetical protein
Rhodococcus_opacus_R7	Chromosome	174003	176033	677	2031	#N/A	#N/A
Rhodococcus_opacus_R7	Chromosome	176677	177137	153.667	461	#N/A	#N/A
Rhodococcus_opacus_R7	Chromosome	177616	178597	327.333	982	#N/A	#N/A
Rhodococcus_opacus_R7	Chromosome	179601	180147	182.333	547	#N/A	#N/A
Rhodococcus_opacus_R7	Chromosome	183590	185543	651.333	1954	peg.7175	hypothetical protein
Rhodococcus_opacus_R7	Chromosome	194091	194905	271.667	815	#N/A	#N/A
Rhodococcus_opacus_R7	Chromosome	201508	203502	665	1995	#N/A	#N/A
Rhodococcus_opacus_R7	Chromosome	219872	220371	166.667	500	#N/A	#N/A
Rhodococcus_opacus_R7	Chromosome	220780	222873	698	2094	peg.7206	short chain dehydrogenase
						peg.7207	WhiB-like transcriptional regulator
Rhodococcus_opacus_R7	Chromosome	224908	225227	106.667	320	#N/A	#N/A
Rhodococcus_opacus_R7	Chromosome	236233	236617	128.333	385	peg.7222	hypothetical protein
Rhodococcus_opacus_R7	Chromosome	237237	238428	397.333	1192	peg.7225	hypothetical protein
						peg.7226	hypothetical protein
Rhodococcus_opacus_R7	Chromosome	286239	286800	187.333	562	#N/A	#N/A
Rhodococcus_opacus_R7	Chromosome	288643	289093	150.333	451	peg.7271	hypothetical protein
Rhodococcus_opacus_R7	Chromosome	290164	291014	283.667	851	#N/A	#N/A
Rhodococcus_opacus_R7	Chromosome	295188	295667	160	480	#N/A	#N/A
Rhodococcus_opacus_R7	Chromosome	298023	298551	176.333	529	#N/A	#N/A
Rhodococcus_opacus_R7	Chromosome	299180	299697	172.667	518	peg.7279	hypothetical protein
Rhodococcus_opacus_R7	Chromosome	302091	303263	391	1173	peg.7281	Nucleoside-diphosphate-sugar epimerases
Rhodococcus_opacus_R7	Chromosome	310595	311238	214.667	644	#N/A	#N/A
Rhodococcus_opacus_R7	Chromosome	312759	314105	449	1347	peg.7291	hypothetical protein
						peg.7292	Transcriptional regulator, PadR family
Rhodococcus_opacus_R7	Chromosome	314915	315711	265.667	797	#N/A	#N/A
Rhodococcus_opacus_R7	Chromosome	320896	322385	496.667	1490	peg.7304	hypothetical protein
						peg.7305	hypothetical protein
Rhodococcus_opacus_R7	Chromosome	325441	327222	594	1782	peg.7310	hypothetical protein
						peg.7311	hypothetical protein
						peg.7312	3-oxoacyl-[acyl-carrier protein] reductase (EC 1.1.1.100)
Rhodococcus_opacus_R7	Chromosome	327538	328322	261.667	785	peg.7314	hypothetical protein
Rhodococcus_opacus_R7	Chromosome	329767	330140	124.667	374	#N/A	#N/A
Rhodococcus_opacus_R7	Chromosome	335725	336241	172.333	517	#N/A	#N/A
Rhodococcus_opacus_R7	Chromosome	337050	337567	172.667	518	peg.7323	FIG00994690: hypothetical protein
Rhodococcus_opacus_R7	Chromosome	338486	338965	160	480	peg.7325	hypothetical protein
Rhodococcus_opacus_R7	Chromosome	340958	341367	136.667	410	peg.7329	hypothetical protein
						peg.7330	hypothetical protein
Rhodococcus_opacus_R7	Chromosome	341998	342408	137	411	#N/A	#N/A
Rhodococcus_opacus_R7	Chromosome	344446	344882	145.667	437	#N/A	#N/A
Rhodococcus_opacus_R7	Chromosome	347318	348209	297.333	892	peg.7337	COGs COG3777
Rhodococcus_opacus_R7	Chromosome	350119	351412	431.333	1294	peg.7340	hypothetical protein
Rhodococcus_opacus_R7	Chromosome	351736	352490	251.667	755	peg.7342	hypothetical protein
Rhodococcus_opacus_R7	Chromosome	352883	354438	518.667	1556	peg.7344	hypothetical protein
						peg.7345	hypothetical protein
Rhodococcus_opacus_R7	Chromosome	369832	370207	125.333	376	#N/A	#N/A
Rhodococcus_opacus_R7	Chromosome	373488	374183	232	696	peg.7352	hypothetical protein
Rhodococcus_opacus_R7	Chromosome	376055	376403	116.333	349	#N/A	#N/A
Rhodococcus_opacus_R7	Chromosome	383971	385198	409.333	1228	peg.7363	Oxidoreductase
Rhodococcus_opacus_R7	Chromosome	386669	389254	862	2586	peg.7366	NAD-dependent epimerase/dehydratase
						peg.7367	Aquaporin Z
Rhodococcus_opacus_R7	Chromosome	391064	393006	647.667	1943	peg.7370	Lysine decarboxylase (EC 4.1.1.18)
Rhodococcus_opacus_R7	Chromosome	393827	395810	661.333	1984	peg.7372	XoxI
						peg.7373	D-threo-aldose 1-dehydrogenase (EC 1.1.1.122)
Rhodococcus_opacus_R7	Chromosome	401679	402613	311.667	935	peg.7379	Acetoacetyl-CoA synthetase (EC 6.2.1.16)
Rhodococcus_opacus_R7	Chromosome	416013	416343	110.333	331	#N/A	#N/A
Rhodococcus_opacus_R7	Chromosome	458676	459254	193	579	#N/A	#N/A
Rhodococcus_opacus_R7	Chromosome	463827	464369	181	543	#N/A	#N/A
Rhodococcus_opacus_R7	Chromosome	469404	472079	892	2676	peg.7454	hypothetical protein
						peg.7455	Transcriptional regulator, MarR family / Acetyltransferase (GNAT)
						peg.7456	transcriptional regulator, TetR family
Rhodococcus_opacus_R7	Chromosome	523354	523834	160.333	481	peg.7505	hypothetical protein
Rhodococcus_opacus_R7	Chromosome	526015	526786	257.333	772	#N/A	#N/A
Rhodococcus_opacus_R7	Chromosome	558413	559683	423.667	1271	peg.7537	Mobile element protein
Rhodococcus_opacus_R7	Chromosome	625453	625954	167.333	502	#N/A	#N/A
Rhodococcus_opacus_R7	Chromosome	626320	626631	104	312	#N/A	#N/A
Rhodococcus_opacus_R7	Chromosome	630903	631468	188.667	566	peg.7619	hypothetical protein
Rhodococcus_opacus_R7	Chromosome	659995	660669	225	675	#N/A	#N/A
Rhodococcus_opacus_R7	Chromosome	663645	663965	107	321	#N/A	#N/A
Rhodococcus_opacus_R7	Chromosome	688967	689353	129	387	#N/A	#N/A
Rhodococcus_opacus_R7	Chromosome	736294	736704	137	411	#N/A	#N/A
Rhodococcus_opacus_R7	Chromosome	822922	823258	112.333	337	#N/A	#N/A
Rhodococcus_opacus_R7	Chromosome	851251	851633	127.667	383	#N/A	#N/A
Rhodococcus_opacus_R7	Chromosome	931346	931654	103	309	#N/A	#N/A
Rhodococcus_opacus_R7	Chromosome	1013176	1013543	122.667	368	#N/A	#N/A
Rhodococcus_opacus_R7	Chromosome	1069137	1069517	127	381	peg.217	hypothetical protein
Rhodococcus_opacus_R7	Chromosome	1075332	1076215	294.667	884	#N/A	#N/A
Rhodococcus_opacus_R7	Chromosome	1078618	1078934	105.667	317	#N/A	#N/A
Rhodococcus_opacus_R7	Chromosome	1079603	1079986	128	384	#N/A	#N/A
Rhodococcus_opacus_R7	Chromosome	1090927	1091345	139.667	419	#N/A	#N/A
Rhodococcus_opacus_R7	Chromosome	1094759	1095402	214.667	644	#N/A	#N/A
Rhodococcus_opacus_R7	Chromosome	1096521	1099651	1043.67	3131	peg.242	Muconolactone isomerase (EC 5.3.3.4)
						peg.243	LysR-family transcriptional regulator
						peg.244	3-oxoacyl-[acyl-carrier protein] reductase (EC 1.1.1.100)
						peg.245	hypothetical protein
						peg.246	hypothetical protein
Rhodococcus_opacus_R7	Chromosome	1100984	1101408	141.667	425	#N/A	#N/A
Rhodococcus_opacus_R7	Chromosome	1101923	1102876	318	954	peg.248	hypothetical protein
Rhodococcus_opacus_R7	Chromosome	1104556	1105081	175.333	526	#N/A	#N/A
Rhodococcus_opacus_R7	Chromosome	1109838	1110270	144.333	433	#N/A	#N/A
Rhodococcus_opacus_R7	Chromosome	1125327	1126008	227.333	682	peg.269	hypothetical protein
Rhodococcus_opacus_R7	Chromosome	1126588	1127004	139	417	#N/A	#N/A
Rhodococcus_opacus_R7	Chromosome	1138327	1139496	390	1170	peg.282	Propanediol utilization polyhedral body protein PduJ
Rhodococcus_opacus_R7	Chromosome	1139867	1142957	1030.33	3091	peg.284	phosphatase-like protein( EC:3.1.3.18 )
						peg.285	hypothetical protein
						peg.286	Carboxysome protein CcmL
						peg.287	Ethanolamine utilization protein similar to PduA/PduJ
Rhodococcus_opacus_R7	Chromosome	1143364	1145052	563	1689	peg.289	Ethanolamine utilization protein EutJ
Rhodococcus_opacus_R7	Chromosome	1145597	1146078	160.667	482	#N/A	#N/A
Rhodococcus_opacus_R7	Chromosome	1147809	1151466	1219.33	3658	peg.293	Regulator of polyketide synthase expression
Rhodococcus_opacus_R7	Chromosome	1152787	1155674	962.667	2888	peg.295	hypothetical protein
						peg.296	hypothetical protein
						peg.297	hypothetical protein
Rhodococcus_opacus_R7	Chromosome	1159822	1160303	160.667	482	#N/A	#N/A
Rhodococcus_opacus_R7	Chromosome	1163586	1164813	409.333	1228	peg.302	hypothetical protein
Rhodococcus_opacus_R7	Chromosome	1174619	1175288	223.333	670	peg.315	hypothetical protein
Rhodococcus_opacus_R7	Chromosome	1175949	1176504	185.333	556	peg.317	SCJ9A.22, unknown, len: 59aa
Rhodococcus_opacus_R7	Chromosome	1180421	1183369	983	2949	peg.322	Sulfatase precursor (EC 3.1.6.1)
						peg.323	hypothetical protein
						peg.324	hypothetical protein
						peg.325	Phosphate ABC transporter, periplasmic phosphate-binding protein PstS (TC 3.A.1.7.1)
						peg.326	hypothetical protein
						peg.327	FIG01000129: hypothetical protein
Rhodococcus_opacus_R7	Chromosome	1183963	1184393	143.667	431	#N/A	#N/A
Rhodococcus_opacus_R7	Chromosome	1187019	1188438	473.333	1420	peg.333	hypothetical protein
Rhodococcus_opacus_R7	Chromosome	1189653	1193656	1334.67	4004	peg.335	transcriptional regulator
						peg.336	Transcriptional regulators, LysR family
						peg.337	hypothetical protein
						peg.338	hypothetical protein
Rhodococcus_opacus_R7	Chromosome	1196959	1198641	561	1683	peg.342	TPP-requiring enzyme co-localized with fatty acid metabolic genes
Rhodococcus_opacus_R7	Chromosome	1200484	1200934	150.333	451	#N/A	#N/A
Rhodococcus_opacus_R7	Chromosome	1202202	1202531	110	330	#N/A	#N/A
Rhodococcus_opacus_R7	Chromosome	1210018	1210350	111	333	#N/A	#N/A
Rhodococcus_opacus_R7	Chromosome	1240549	1241423	291.667	875	peg.387	protein of unknown function DUF1121
Rhodococcus_opacus_R7	Chromosome	1242247	1244064	606	1818	peg.390	hypothetical protein
Rhodococcus_opacus_R7	Chromosome	1246264	1247902	546.333	1639	peg.394	hypothetical protein
Rhodococcus_opacus_R7	Chromosome	1251851	1252265	138.333	415	#N/A	#N/A
Rhodococcus_opacus_R7	Chromosome	1256762	1257560	266.333	799	peg.403	hypothetical protein
Rhodococcus_opacus_R7	Chromosome	1258684	1259933	416.667	1250	#N/A	#N/A
Rhodococcus_opacus_R7	Chromosome	1280212	1282771	853.333	2560	peg.424	hypothetical protein
						peg.425	hypothetical protein
Rhodococcus_opacus_R7	Chromosome	1285923	1286494	190.667	572	peg.428	hypothetical protein
						peg.429	hypothetical protein
Rhodococcus_opacus_R7	Chromosome	1287095	1288596	500.667	1502	peg.431	Transcriptional regulator RpiR in protein degradation cluster
Rhodococcus_opacus_R7	Chromosome	1289979	1290495	172.333	517	#N/A	#N/A
Rhodococcus_opacus_R7	Chromosome	1291149	1291891	247.667	743	#N/A	#N/A
Rhodococcus_opacus_R7	Chromosome	1292502	1293453	317.333	952	#N/A	#N/A
Rhodococcus_opacus_R7	Chromosome	1294266	1296259	664.667	1994	peg.437	hypothetical protein
Rhodococcus_opacus_R7	Chromosome	1306654	1307123	156.667	470	#N/A	#N/A
Rhodococcus_opacus_R7	Chromosome	1309716	1310938	407.667	1223	peg.453	hypothetical protein
						peg.454	hypothetical protein
Rhodococcus_opacus_R7	Chromosome	1320216	1320534	106.333	319	#N/A	#N/A
Rhodococcus_opacus_R7	Chromosome	1320865	1322631	589	1767	peg.466	hypothetical protein
						peg.467	transposase
						peg.468	hypothetical protein
						peg.469	hypothetical protein
Rhodococcus_opacus_R7	Chromosome	1323691	1324636	315.333	946	#N/A	#N/A
Rhodococcus_opacus_R7	Chromosome	1325867	1326334	156	468	#N/A	#N/A
Rhodococcus_opacus_R7	Chromosome	1326774	1327206	144.333	433	#N/A	#N/A
Rhodococcus_opacus_R7	Chromosome	1333738	1334113	125.333	376	#N/A	#N/A
Rhodococcus_opacus_R7	Chromosome	1397881	1398353	157.667	473	#N/A	#N/A
Rhodococcus_opacus_R7	Chromosome	1530141	1530823	227.667	683	peg.673	hypothetical protein
Rhodococcus_opacus_R7	Chromosome	1921357	1922227	290.333	871	#N/A	#N/A
Rhodococcus_opacus_R7	Chromosome	1939331	1944538	1736	5208	peg.1074	hypothetical protein
						peg.1075	Phage tape measure
Rhodococcus_opacus_R7	Chromosome	1945250	1945966	239	717	#N/A	#N/A
Rhodococcus_opacus_R7	Chromosome	1950163	1959007	2948.33	8845	peg.1078	hypothetical protein
						peg.1079	hypothetical protein
Rhodococcus_opacus_R7	Chromosome	2274677	2275022	115.333	346	#N/A	#N/A
Rhodococcus_opacus_R7	Chromosome	2422382	2429476	2365	7095	peg.1487	hypothetical protein
						peg.1488	hypothetical protein
						peg.1489	hypothetical protein
						peg.1490	hypothetical protein
						peg.1491	hypothetical protein
						peg.1492	hypothetical protein
Rhodococcus_opacus_R7	Chromosome	2429797	2435856	2020	6060	peg.1494	hypothetical protein
						peg.1495	hypothetical protein
						peg.1496	hypothetical protein
						peg.1497	hypothetical protein
						peg.1498	hypothetical protein
						peg.1499	phage integrase family protein
Rhodococcus_opacus_R7	Chromosome	2643582	2644059	159.333	478	peg.1688	hypothetical protein
Rhodococcus_opacus_R7	Chromosome	2885034	2885593	186.667	560	#N/A	#N/A
Rhodococcus_opacus_R7	Chromosome	3004112	3006344	744.333	2233	#N/A	#N/A
Rhodococcus_opacus_R7	Chromosome	3006799	3014446	2549.33	7648	peg.2011	GumJ protein
						peg.2012	hypothetical protein
						peg.2013	hypothetical protein
Rhodococcus_opacus_R7	Chromosome	3017393	3018067	225	675	#N/A	#N/A
Rhodococcus_opacus_R7	Chromosome	3018938	3020578	547	1641	peg.2017	dTDP-glucose 4,6-dehydratase (EC 4.2.1.46)
						peg.2018	hypothetical protein
						peg.2019	hypothetical protein
Rhodococcus_opacus_R7	Chromosome	3021185	3021974	263.333	790	peg.2021	hypothetical protein
Rhodococcus_opacus_R7	Chromosome	3024498	3026217	573.333	1720	peg.2025	Mobile element protein
						peg.2026	Dolichol-phosphate mannosyltransferase (EC 2.4.1.83) in lipid-linked oligosaccharide synthesis cluster
Rhodococcus_opacus_R7	Chromosome	3036504	3037860	452.333	1357	peg.2037	Mobile element protein
Rhodococcus_opacus_R7	Chromosome	3063076	3064127	350.667	1052	peg.2063	hypothetical protein
						peg.2064	hypothetical protein
Rhodococcus_opacus_R7	Chromosome	3073588	3074173	195.333	586	peg.2072	possible transcriptional regulator, WhiB family
Rhodococcus_opacus_R7	Chromosome	3075858	3076498	213.667	641	#N/A	#N/A
Rhodococcus_opacus_R7	Chromosome	3076919	3077560	214	642	peg.2076	hypothetical protein
Rhodococcus_opacus_R7	Chromosome	3082459	3082774	105.333	316	#N/A	#N/A
Rhodococcus_opacus_R7	Chromosome	3084939	3087911	991	2973	peg.2086	Dehydrogenases with different specificities (related to short-chain alcohol dehydrogenases)
Rhodococcus_opacus_R7	Chromosome	3088955	3089577	207.667	623	#N/A	#N/A
Rhodococcus_opacus_R7	Chromosome	3089894	3090505	204	612	#N/A	#N/A
Rhodococcus_opacus_R7	Chromosome	3090866	3093657	930.667	2792	peg.2090	Gentisate 1,2-dioxygenase (EC 1.13.11.4); hypothetical protein; hypothetical protein
						peg.2091	hypothetical protein
						peg.2092	hypothetical protein
Rhodococcus_opacus_R7	Chromosome	3094197	3095867	557	1671	peg.2094	hypothetical protein
Rhodococcus_opacus_R7	Chromosome	3096421	3097733	437.667	1313	peg.2096	Acetoacetyl-CoA synthetase (EC 6.2.1.16) / Long-chain-fatty-acid--CoA ligase (EC 6.2.1.3)
Rhodococcus_opacus_R7	Chromosome	3099443	3101368	642	1926	peg.2099	Flavodoxin reductases (ferredoxin-NADPH reductases) family 1; Vanillate O-demethylase oxidoreductase (EC 1.14.13.-)
Rhodococcus_opacus_R7	Chromosome	3102770	3103668	299.667	899	#N/A	#N/A
Rhodococcus_opacus_R7	Chromosome	3104354	3108609	1418.67	4256	peg.2102	Acetolactate synthase large subunit (EC 2.2.1.6)
						peg.2103	Transcriptional regulator, TetR family
Rhodococcus_opacus_R7	Chromosome	3109118	3111078	653.667	1961	peg.2105	Rrf2-linked NADH-flavin reductase
						peg.2106	Transcriptional regulator, MarR family
Rhodococcus_opacus_R7	Chromosome	3111390	3114416	1009	3027	peg.2108	hypothetical protein
						peg.2109	hypothetical protein
Rhodococcus_opacus_R7	Chromosome	3114921	3115300	126.667	380	#N/A	#N/A
Rhodococcus_opacus_R7	Chromosome	3118994	3120230	412.333	1237	peg.2112	hypothetical protein
Rhodococcus_opacus_R7	Chromosome	3122425	3123136	237.333	712	peg.2117	hypothetical protein
Rhodococcus_opacus_R7	Chromosome	3124417	3125639	407.667	1223	peg.2119	putative hydrolase
Rhodococcus_opacus_R7	Chromosome	3126296	3129847	1184	3552	peg.2121	Transcriptional regulator, HxlR family
						peg.2122	hypothetical protein
						peg.2123	similar to Limonene-1 2-epoxide hydrolase
						peg.2124	hypothetical protein
						peg.2125	hypothetical protein
						peg.2126	hypothetical protein
Rhodococcus_opacus_R7	Chromosome	3130182	3132216	678.333	2035	#N/A	#N/A
Rhodococcus_opacus_R7	Chromosome	3133024	3134760	579	1737	peg.2129	Transcriptional regulator, AraC family
Rhodococcus_opacus_R7	Chromosome	3135796	3136202	135.667	407	#N/A	#N/A
Rhodococcus_opacus_R7	Chromosome	3139696	3143984	1429.67	4289	peg.2134	hypothetical protein
						peg.2135	FIG00994028: hypothetical protein
Rhodococcus_opacus_R7	Chromosome	3144558	3145613	352	1056	peg.2137	conserved hypothetical protein
Rhodococcus_opacus_R7	Chromosome	3146205	3148779	858.333	2575	peg.2140	Transcriptional regulator, AraC family
Rhodococcus_opacus_R7	Chromosome	3152450	3153615	388.667	1166	peg.2146	hypothetical protein
						peg.2147	Sporulation regulatory protein WhiD
Rhodococcus_opacus_R7	Chromosome	3157328	3158003	225.333	676	#N/A	#N/A
Rhodococcus_opacus_R7	Chromosome	3158517	3158870	118	354	#N/A	#N/A
Rhodococcus_opacus_R7	Chromosome	3160680	3162828	716.333	2149	peg.2156	hypothetical protein
						peg.2157	putative transcriptional regulator
Rhodococcus_opacus_R7	Chromosome	3165823	3166613	263.667	791	#N/A	#N/A
Rhodococcus_opacus_R7	Chromosome	3168233	3170653	807	2421	peg.2162	hypothetical protein
						peg.2163	hypothetical protein
						peg.2164	hypothetical protein
						peg.2165	Enoyl-[acyl-carrier-protein] reductase [FMN] (EC 1.3.1.9)
Rhodococcus_opacus_R7	Chromosome	3171770	3172357	196	588	#N/A	#N/A
Rhodococcus_opacus_R7	Chromosome	3173041	3174307	422.333	1267	peg.2168	Transcriptional regulator, LysR family
Rhodococcus_opacus_R7	Chromosome	3175521	3177456	645.333	1936	peg.2170	hypothetical protein
Rhodococcus_opacus_R7	Chromosome	3178518	3179122	201.667	605	#N/A	#N/A
Rhodococcus_opacus_R7	Chromosome	3180365	3180674	103.333	310	#N/A	#N/A
Rhodococcus_opacus_R7	Chromosome	3182335	3183250	305.333	916	#N/A	#N/A
Rhodococcus_opacus_R7	Chromosome	3184437	3184936	166.667	500	#N/A	#N/A
Rhodococcus_opacus_R7	Chromosome	3188525	3189570	348.667	1046	peg.2178	SAM-dependent methyltransferase YafE (UbiE paralog)
Rhodococcus_opacus_R7	Chromosome	3191080	3193739	886.667	2660	peg.2180	hypothetical protein
						peg.2181	putative integral membrane protein
Rhodococcus_opacus_R7	Chromosome	3198632	3199347	238.667	716	peg.2187	putative membrane protein
Rhodococcus_opacus_R7	Chromosome	3205241	3205564	108	324	#N/A	#N/A
Rhodococcus_opacus_R7	Chromosome	3209202	3209572	123.667	371	peg.2197	hypothetical protein
Rhodococcus_opacus_R7	Chromosome	3210765	3211083	106.333	319	#N/A	#N/A
Rhodococcus_opacus_R7	Chromosome	3212322	3213825	501.333	1504	peg.2202	hypothetical protein
Rhodococcus_opacus_R7	Chromosome	3517521	3520043	841	2523	peg.2445	Alcohol dehydrogenase (EC 1.1.1.1)
						peg.2446	FIG01122586: hypothetical protein
						peg.2447	TetR-family transcriptional regulator
Rhodococcus_opacus_R7	Chromosome	3571776	3572169	131.333	394	#N/A	#N/A
Rhodococcus_opacus_R7	Chromosome	3650394	3651955	520.667	1562	peg.2567	Mobile element protein
Rhodococcus_opacus_R7	Chromosome	4024578	4025629	350.667	1052	peg.2911	alpha/beta hydrolase fold
Rhodococcus_opacus_R7	Chromosome	4095536	4097539	668	2004	peg.2980	Mobile element protein
Rhodococcus_opacus_R7	Chromosome	4164094	4165443	450	1350	peg.3042	Mobile element protein
Rhodococcus_opacus_R7	Chromosome	4312642	4314887	748.667	2246	#N/A	#N/A
Rhodococcus_opacus_R7	Chromosome	4448508	4449856	449.667	1349	peg.3315	Mobile element protein
Rhodococcus_opacus_R7	Chromosome	4780973	4786148	1725.33	5176	peg.3621	hypothetical protein
						peg.3622	putative ATP-dependent protease
						peg.3623	hypothetical protein
						peg.3624	hypothetical protein
Rhodococcus_opacus_R7	Chromosome	4786912	4787379	156	468	#N/A	#N/A
Rhodococcus_opacus_R7	Chromosome	4918133	4920328	732	2196	peg.3759	putative exported protein
Rhodococcus_opacus_R7	Chromosome	4921097	4921406	103.333	310	#N/A	#N/A
Rhodococcus_opacus_R7	Chromosome	4938100	4938505	135.333	406	#N/A	#N/A
Rhodococcus_opacus_R7	Chromosome	4961171	4961582	137.333	412	#N/A	#N/A
Rhodococcus_opacus_R7	Chromosome	4964318	4968368	1350.33	4051	peg.3806	2,3-dihydro-2,3-dihydroxybenzoate dehydrogenase (EC 1.3.1.28) of siderophore biosynthesis
						peg.3807	2,4-dienoyl-CoA reductase [NADPH] (EC 1.3.1.34)
						peg.3808	Dihydrodipicolinate synthase family
Rhodococcus_opacus_R7	Chromosome	4969753	4970485	244.333	733	#N/A	#N/A
Rhodococcus_opacus_R7	Chromosome	4972855	4976809	1318.33	3955	peg.3812	Transcriptional regulator, LysR family
						peg.3813	regulatory protein
						peg.3814	Putative hydroxylase
Rhodococcus_opacus_R7	Chromosome	4978366	4978719	118	354	peg.3817	hypothetical protein
Rhodococcus_opacus_R7	Chromosome	5021681	5024021	780.333	2341	#N/A	#N/A
Rhodococcus_opacus_R7	Chromosome	5038703	5040902	733.333	2200	peg.3875	dehydrogenase, putative
Rhodococcus_opacus_R7	Chromosome	5060705	5061040	112	336	#N/A	#N/A
Rhodococcus_opacus_R7	Chromosome	5108927	5109227	100.333	301	#N/A	#N/A
Rhodococcus_opacus_R7	Chromosome	5165394	5166956	521	1563	#N/A	#N/A
Rhodococcus_opacus_R7	Chromosome	5169115	5170797	561	1683	#N/A	#N/A
Rhodococcus_opacus_R7	Chromosome	5187201	5187610	136.667	410	peg.4023	hypothetical protein
Rhodococcus_opacus_R7	Chromosome	5248844	5249176	111	333	#N/A	#N/A
Rhodococcus_opacus_R7	Chromosome	5252860	5255050	730.333	2191	peg.4090	possible transcriptional regulator
						peg.4091	FAD dependent oxidoreductase
Rhodococcus_opacus_R7	Chromosome	5302281	5302668	129.333	388	#N/A	#N/A
Rhodococcus_opacus_R7	Chromosome	5305467	5306474	336	1008	peg.4119	COGs COG3777
Rhodococcus_opacus_R7	Chromosome	5309175	5309496	107.333	322	#N/A	#N/A
Rhodococcus_opacus_R7	Chromosome	5311350	5314595	1082	3246	peg.4125	Transcriptional regulator, GntR family
						peg.4126	TRAP-type C4-dicarboxylate transport system, large permease component
						peg.4127	hypothetical protein
Rhodococcus_opacus_R7	Chromosome	5314967	5315563	199	597	peg.4129	hypothetical protein
Rhodococcus_opacus_R7	Chromosome	5321027	5321362	112	336	#N/A	#N/A
Rhodococcus_opacus_R7	Chromosome	5322419	5322760	114	342	#N/A	#N/A
Rhodococcus_opacus_R7	Chromosome	5331679	5333562	628	1884	peg.4144	COG2071: predicted glutamine amidotransferases in hypothetical Actinobacterial gene cluster
						peg.4145	amino acid ABC transporter, periplasmic amino acid-binding protein, putative
Rhodococcus_opacus_R7	Chromosome	5333929	5334985	352.333	1057	#N/A	#N/A
Rhodococcus_opacus_R7	Chromosome	5336053	5336465	137.667	413	#N/A	#N/A
Rhodococcus_opacus_R7	Chromosome	5337055	5337374	106.667	320	#N/A	#N/A
Rhodococcus_opacus_R7	Chromosome	5338803	5340733	643.667	1931	peg.4151	Transcriptional regulator, GntR family
						peg.4152	hypothetical protein
Rhodococcus_opacus_R7	Chromosome	5341051	5341422	124	372	#N/A	#N/A
Rhodococcus_opacus_R7	Chromosome	5347643	5348491	283	849	peg.4157	hypothetical protein
Rhodococcus_opacus_R7	Chromosome	5411065	5412207	381	1143	peg.4211	hypothetical protein
						peg.4212	Transcriptional regulator, HxlR family
Rhodococcus_opacus_R7	Chromosome	5413128	5413685	186	558	#N/A	#N/A
Rhodococcus_opacus_R7	Chromosome	5417659	5421789	1377	4131	peg.4219	Transcriptional regulator PhnF
						peg.4220	Phosphonate metabolism protein PhnG
						peg.4221	PhnH protein
						peg.4222	PhnI protein
Rhodococcus_opacus_R7	Chromosome	5422513	5424697	728.333	2185	peg.4224	Phosphonates transport ATP-binding protein PhnL
						peg.4225	Metal-dependent hydrolase involved in phosphonate metabolism
Rhodococcus_opacus_R7	Chromosome	5427316	5427649	111.333	334	#N/A	#N/A
Rhodococcus_opacus_R7	Chromosome	5428199	5429114	305.333	916	peg.4229	Inositol-1-monophosphatase (EC 3.1.3.25)
Rhodococcus_opacus_R7	Chromosome	5457848	5458685	279.333	838	#N/A	#N/A
Rhodococcus_opacus_R7	Chromosome	5459575	5460491	305.667	917	peg.4258	Ferric iron ABC transporter, ATP-binding protein
						peg.4259	hypothetical protein
Rhodococcus_opacus_R7	Chromosome	5466925	5469243	773	2319	peg.4265	periplasmic binding protein/LacI transcriptional regulator
						peg.4266	Glutamate binding protein
Rhodococcus_opacus_R7	Chromosome	5471505	5477279	1925	5775	peg.4270	hypothetical protein
						peg.4271	hypothetical protein
						peg.4272	Transcriptional regulator, TetR family
						peg.4273	hypothetical protein
Rhodococcus_opacus_R7	Chromosome	5478196	5483902	1902.33	5707	peg.4275	Alfa-L-rhamnosidase (EC 3.2.1.40)
						peg.4276	Predicted L-rhamnose permease RhaY
						peg.4277	Predicted transcriptional regulator LiuQ of leucine degradation pathway, TetR family
Rhodococcus_opacus_R7	Chromosome	5484278	5485142	288.333	865	peg.4279	Dihydrofolate reductase (EC 1.5.1.3)
Rhodococcus_opacus_R7	Chromosome	5506715	5509656	980.667	2942	peg.4304	hypothetical protein
						peg.4305	hypothetical protein
						peg.4306	putative membrane protein
Rhodococcus_opacus_R7	Chromosome	5511229	5512723	498.333	1495	peg.4310	Enoyl-CoA hydratase (EC 4.2.1.17)
Rhodococcus_opacus_R7	Chromosome	5514293	5514722	143.333	430	#N/A	#N/A
Rhodococcus_opacus_R7	Chromosome	5516825	5517766	314	942	peg.4314	PROBABLE ANTIBIOTIC-RESISTANCE PROTEIN
Rhodococcus_opacus_R7	Chromosome	5533963	5534440	159.333	478	#N/A	#N/A
Rhodococcus_opacus_R7	Chromosome	5537846	5538258	137.667	413	#N/A	#N/A
Rhodococcus_opacus_R7	Chromosome	5540439	5541668	410	1230	peg.4332	NADPH:quinone oxidoreductase (EC 1.6.5.5)
Rhodococcus_opacus_R7	Chromosome	5544578	5548772	1398.33	4195	peg.4335	TPP-requiring enzyme co-localized with fatty acid metabolic genes
						peg.4336	Monooxygenase
Rhodococcus_opacus_R7	Chromosome	5549108	5550254	382.333	1147	peg.4338	Transcriptional regulator, IclR family
Rhodococcus_opacus_R7	Chromosome	5554752	5555890	379.667	1139	#N/A	#N/A
Rhodococcus_opacus_R7	Chromosome	5556343	5557068	242	726	#N/A	#N/A
Rhodococcus_opacus_R7	Chromosome	5557793	5558242	150	450	#N/A	#N/A
Rhodococcus_opacus_R7	Chromosome	5560178	5562279	700.667	2102	peg.4347	Sugar phosphate isomerases/epimerases
Rhodococcus_opacus_R7	Chromosome	5563501	5565346	615.333	1846	#N/A	#N/A
Rhodococcus_opacus_R7	Chromosome	5565663	5567438	592	1776	peg.4350	Cyclase family protein
Rhodococcus_opacus_R7	Chromosome	5567779	5569245	489	1467	peg.4352	aminoglycoside phosphotransferase
						peg.4353	ypothetical protein
Rhodococcus_opacus_R7	Chromosome	5570160	5572810	883.667	2651	peg.4355	ABC transporter substrate-binding protein
						peg.4356	Branched-chain amino acid transport ATP-binding protein LivG (TC 3.A.1.4.1)
Rhodococcus_opacus_R7	Chromosome	5573282	5576244	987.667	2963	peg.4358	High-affinity branched-chain amino acid transport system permease protein LivH (TC 3.A.1.4.1)
						peg.4359	Branched-chain amino acid transport system permease protein LivM (TC 3.A.1.4.1)
						peg.4360	hypothetical protein
Rhodococcus_opacus_R7	Chromosome	5586179	5587107	309.667	929	peg.4367	hypothetical protein
						peg.4368	hypothetical protein
Rhodococcus_opacus_R7	Chromosome	5597355	5598469	371.667	1115	peg.4383	LysR family transcriptional regulator Bsu YybE
Rhodococcus_opacus_R7	Chromosome	5600183	5601362	393.333	1180	peg.4386	probable hydrolase
Rhodococcus_opacus_R7	Chromosome	5693984	5694415	144	432	peg.4481	hypothetical protein
Rhodococcus_opacus_R7	Chromosome	5700607	5701031	141.667	425	peg.4487	Formyltetrahydrofolate deformylase (EC 3.5.1.10)
Rhodococcus_opacus_R7	Chromosome	5704164	5704533	123.333	370	#N/A	#N/A
Rhodococcus_opacus_R7	Chromosome	5717262	5717643	127.333	382	peg.4503	hypothetical protein
Rhodococcus_opacus_R7	Chromosome	5746660	5747981	440.667	1322	peg.4531	Transcriptional regulator, TetR family
Rhodococcus_opacus_R7	Chromosome	5750897	5751481	195	585	#N/A	#N/A
Rhodococcus_opacus_R7	Chromosome	5751920	5753672	584.333	1753	peg.4536	hypothetical protein
						peg.4537	hypothetical protein
Rhodococcus_opacus_R7	Chromosome	5756640	5760607	1322.67	3968	peg.4541	hypothetical protein
						peg.4542	Beta-ureidopropionase (EC 3.5.1.6)
						peg.4543	Regulator of polyketide synthase expression
						peg.4544	5-aminopentanamidase (EC 3.5.1.30)
Rhodococcus_opacus_R7	Chromosome	5763693	5764167	158.333	475	#N/A	#N/A
Rhodococcus_opacus_R7	Chromosome	5765438	5766845	469.333	1408	peg.4548	Endoribonuclease L-PSP
						peg.4549	Demethylmenaquinone methyltransferase
Rhodococcus_opacus_R7	Chromosome	5768134	5768866	244.333	733	#N/A	#N/A
Rhodococcus_opacus_R7	Chromosome	5771248	5771549	100.667	302	#N/A	#N/A
Rhodococcus_opacus_R7	Chromosome	5774413	5778357	1315	3945	peg.4555	regulatory protein
						peg.4556	conserved hypothetical protein
						peg.4557	Choline dehydrogenase (EC 1.1.99.1)
Rhodococcus_opacus_R7	Chromosome	5780890	5781353	154.667	464	#N/A	#N/A
Rhodococcus_opacus_R7	Chromosome	5787177	5788982	602	1806	peg.4565	Transcriptional regulator, TetR family
						peg.4566	Tellurite resistance protein TehA
Rhodococcus_opacus_R7	Chromosome	5790175	5790525	117	351	#N/A	#N/A
Rhodococcus_opacus_R7	Chromosome	5793928	5794228	100.333	301	#N/A	#N/A
Rhodococcus_opacus_R7	Chromosome	5796078	5796386	103	309	#N/A	#N/A
Rhodococcus_opacus_R7	Chromosome	5797821	5799077	419	1257	#N/A	#N/A
Rhodococcus_opacus_R7	Chromosome	5799392	5804093	1567.33	4702	peg.4575	glyoxalase/bleomycin resistance protein/dioxygenase
						peg.4576	Transcriptional regulator, IclR family
						peg.4577	NADPH-dependent F420 reductase
						peg.4578	Bll4801 protein
						peg.4579	F420-dependent N(5),N(10)-methylenetetrahydromethanopterin reductase (EC 1.5.99.11)
						peg.4580	Enoyl-CoA hydratase (EC 4.2.1.17)
Rhodococcus_opacus_R7	Chromosome	5807356	5808317	320.667	962	peg.4583	hypothetical protein
Rhodococcus_opacus_R7	Chromosome	5813168	5813766	199.667	599	peg.4588	hypothetical protein
Rhodococcus_opacus_R7	Chromosome	5821081	5822597	505.667	1517	peg.4595	Ribose operon repressor
Rhodococcus_opacus_R7	Chromosome	5823408	5823743	112	336	#N/A	#N/A
Rhodococcus_opacus_R7	Chromosome	5874895	5876485	530.333	1591	peg.4642	putative GAF sensor protein
Rhodococcus_opacus_R7	Chromosome	5877764	5881530	1255.67	3767	peg.4644	N-methylhydantoinase B (EC 3.5.2.14)
						peg.4645	hypothetical protein
						peg.4646	3-oxoacyl-[acyl-carrier protein] reductase (EC 1.1.1.100)
Rhodococcus_opacus_R7	Chromosome	5882932	5884969	679.333	2038	peg.4649	Sporulation regulatory protein WhiD
						peg.4650	hypothetical protein
Rhodococcus_opacus_R7	Chromosome	5893291	5894689	466.333	1399	peg.4659	Phenylacetate-coenzyme A ligase (EC 6.2.1.30)
Rhodococcus_opacus_R7	Chromosome	5895005	5895853	283	849	#N/A	#N/A
Rhodococcus_opacus_R7	Chromosome	5896162	5903730	2523	7569	peg.4661	Mll1723 protein
						peg.4662	Ribose ABC transport system, permease protein RbsC (TC 3.A.1.2.1)
						peg.4663	ABC transporter substrate-binding protein
						peg.4664	Ribose ABC transport system, permease protein RbsC (TC 3.A.1.2.1)
						peg.4665	hypothetical protein
						peg.4666	hypothetical protein
Rhodococcus_opacus_R7	Chromosome	5906360	5907872	504.333	1513	peg.4669	hypothetical protein
						peg.4670	surface antigen gene
Rhodococcus_opacus_R7	Chromosome	5908673	5910663	663.667	1991	peg.4672	Putative DNA-binding protein
Rhodococcus_opacus_R7	Chromosome	5912474	5913835	454	1362	peg.4675	Collagen triple helix repeat domain protein
						peg.4676	hypothetical protein
Rhodococcus_opacus_R7	Chromosome	5916110	5916813	234.667	704	#N/A	#N/A
Rhodococcus_opacus_R7	Chromosome	5919152	5919452	100.333	301	#N/A	#N/A
Rhodococcus_opacus_R7	Chromosome	5925774	5926112	113	339	#N/A	#N/A
Rhodococcus_opacus_R7	Chromosome	5928972	5930548	525.667	1577	peg.4692	hypothetical protein
						peg.4693	hypothetical protein
						peg.4694	Quinone oxidoreductase (EC 1.6.5.5)
Rhodococcus_opacus_R7	Chromosome	5932707	5933657	317	951	peg.4698	4-carboxymuconolactone decarboxylase (EC 4.1.1.44)
Rhodococcus_opacus_R7	Chromosome	5937230	5939883	884.667	2654	peg.4702	N-methylhydantoinase B (EC 3.5.2.14)
Rhodococcus_opacus_R7	Chromosome	5940942	5942751	603.333	1810	peg.4704	hypothetical protein
Rhodococcus_opacus_R7	Chromosome	5943542	5943852	103.667	311	#N/A	#N/A
Rhodococcus_opacus_R7	Chromosome	5944661	5945115	151.667	455	#N/A	#N/A
Rhodococcus_opacus_R7	Chromosome	5947749	5948170	140.667	422	#N/A	#N/A
Rhodococcus_opacus_R7	Chromosome	5965538	5966090	184.333	553	#N/A	#N/A
Rhodococcus_opacus_R7	Chromosome	5966880	5967998	373	1119	#N/A	#N/A
Rhodococcus_opacus_R7	Chromosome	5968462	5969405	314.667	944	#N/A	#N/A
Rhodococcus_opacus_R7	Chromosome	5969978	5970703	242	726	peg.4729	Small uncharacterized protein Bpro_4170
Rhodococcus_opacus_R7	Chromosome	5971895	5974441	849	2547	peg.4732	3-oxoacyl-[acyl-carrier protein] reductase (EC 1.1.1.100)
Rhodococcus_opacus_R7	Chromosome	5974801	5976129	443	1329	peg.4735	hypothetical protein
Rhodococcus_opacus_R7	Chromosome	5977535	5978918	461.333	1384	peg.4737	Sporulation regulatory protein WhiD
						peg.4738	biphenyl-2,3-diol 1,2-dioxygenase III-related protein
Rhodococcus_opacus_R7	Chromosome	5979912	5980569	219.333	658	#N/A	#N/A
Rhodococcus_opacus_R7	Chromosome	5981170	5982178	336.333	1009	peg.4741	hypothetical protein
						peg.4742	MaoC family protein
Rhodococcus_opacus_R7	Chromosome	5984613	5985006	131.333	394	#N/A	#N/A
Rhodococcus_opacus_R7	Chromosome	5988699	5989380	227.333	682	#N/A	#N/A
Rhodococcus_opacus_R7	Chromosome	5992275	5994770	832	2496	peg.4753	Transcriptional regulator
						peg.4754	putative LysR-family transcriptional regulator
Rhodococcus_opacus_R7	Chromosome	5996223	5998662	813.333	2440	peg.4756	AttM/AiiB family protein
						peg.4757	Immune-responsive protein 1
Rhodococcus_opacus_R7	Chromosome	6000020	6001946	642.333	1927	peg.4759	hypothetical protein
						peg.4760	Bll6423 protein
Rhodococcus_opacus_R7	Chromosome	6004583	6004887	101.667	305	#N/A	#N/A
Rhodococcus_opacus_R7	Chromosome	6005304	6005942	213	639	#N/A	#N/A
Rhodococcus_opacus_R7	Chromosome	6015106	6016243	379.333	1138	peg.4776	hypothetical protein
Rhodococcus_opacus_R7	Chromosome	6016745	6018458	571.333	1714	peg.4778	hypothetical protein
Rhodococcus_opacus_R7	Chromosome	6019061	6022336	1092	3276	peg.4780	N-methylhydantoinase B (EC 3.5.2.14)
						peg.4781	hypothetical protein
Rhodococcus_opacus_R7	Chromosome	6023138	6023590	151	453	#N/A	#N/A
Rhodococcus_opacus_R7	Chromosome	6046417	6047846	476.667	1430	peg.4804	Aldehyde dehydrogenase (EC 1.2.1.3), PaaZ
						peg.4805	hypothetical protein
Rhodococcus_opacus_R7	Chromosome	6048260	6051128	956.333	2869	peg.4807	putative oxidoreductase
						peg.4808	Endoribonuclease L-PSP
						peg.4809	hypothetical protein
Rhodococcus_opacus_R7	Chromosome	6052358	6056461	1368	4104	peg.4811	Putative translation initiation inhibitor, yjgF family
						4812	Enoyl-CoA hydratase (EC 4.2.1.17)
						4813	NADH-FMN oxidoreductase
						4814	FMN reductase (EC 1.5.1.29)
						4815	4-carboxymuconolactone decarboxylase (EC 4.1.1.44)
						4816	Transcriptional regulator, TetR family
						4817	hypothetical protein
Rhodococcus_opacus_R7	Chromosome	6057919	6059570	550.667	1652	peg.4819	Alkanal monooxygenase alpha chain (EC 1.14.14.3)
Rhodococcus_opacus_R7	Chromosome	6060226	6060803	192.667	578	#N/A	#N/A
Rhodococcus_opacus_R7	Chromosome	6063285	6063692	136	408	#N/A	#N/A
Rhodococcus_opacus_R7	Chromosome	6066010	6068502	831	2493	peg.4824	Alkanal monooxygenase alpha chain (EC 1.14.14.3)
						peg.4825	Putative translation initiation inhibitor, yjgF family
Rhodococcus_opacus_R7	Chromosome	6069018	6069764	249	747	#N/A	#N/A
Rhodococcus_opacus_R7	Chromosome	6071208	6071608	133.667	401	#N/A	#N/A
Rhodococcus_opacus_R7	Chromosome	6072264	6074826	854.333	2563	peg.4829	Ammonium transporter
Rhodococcus_opacus_R7	Chromosome	6078101	6078817	239	717	peg.4831	hypothetical protein
Rhodococcus_opacus_R7	Chromosome	6079247	6081210	654.667	1964	peg.4833	putative integral membrane protein
						4834	hypothetical protein
Rhodococcus_opacus_R7	Chromosome	6092239	6092738	166.667	500	#N/A	#N/A
Rhodococcus_opacus_R7	Chromosome	6095172	6095767	198.667	596	peg.4850	hypothetical protein
						4851	hypothetical protein
Rhodococcus_opacus_R7	Chromosome	6097260	6098720	487	1461	peg.4853	Epoxide hydrolase (EC 3.3.2.9)
Rhodococcus_opacus_R7	Chromosome	6174109	6174873	255	765	#N/A	#N/A
Rhodococcus_opacus_R7	Chromosome	6180572	6181681	370	1110	peg.4923	Transcriptional regulator, LysR family
Rhodococcus_opacus_R7	Chromosome	6182841	6184964	708	2124	peg.4925	Exoenzymes regulatory protein AepA precursor
						4926	hypothetical protein
Rhodococcus_opacus_R7	Chromosome	6186401	6187799	466.333	1399	#N/A	#N/A
Rhodococcus_opacus_R7	Chromosome	6191210	6191756	182.333	547	#N/A	#N/A
Rhodococcus_opacus_R7	Chromosome	6193268	6194647	460	1380	peg.4932	Dihydrolipoamide acetyltransferase component of pyruvate dehydrogenase complex (EC 2.3.1.12)
						4933	protein of unknown function DUF1275
Rhodococcus_opacus_R7	Chromosome	6195018	6198227	1070	3210	peg.4935	hypothetical protein
						4936	FIG00999990: hypothetical protein
						4937	FIG00996207: hypothetical protein
						4938	Bis(5&#39;-nucleosyl)-tetraphosphatase (asymmetrical) (EC 3.6.1.17)
Rhodococcus_opacus_R7	Chromosome	6198715	6203376	1554	4662	peg.4939	Dihydrodipicolinate synthase family
						4940	Transcriptional regulator, GntR family
						4941	Gamma-glutamyltranspeptidase (EC 2.3.2.2)
						4942	hypothetical protein
Rhodococcus_opacus_R7	Chromosome	6204313	6205014	234	702	#N/A	#N/A
Rhodococcus_opacus_R7	Chromosome	6205538	6205929	130.667	392	#N/A	#N/A
Rhodococcus_opacus_R7	Chromosome	6206647	6209925	1093	3279	peg.4946	transcriptional regulator, TetR family
						4947	hypothetical protein
Rhodococcus_opacus_R7	Chromosome	6210258	6210909	217.333	652	peg.4949	hypothetical protein
Rhodococcus_opacus_R7	Chromosome	6213908	6215742	611.667	1835	peg.4954	tRNA-specific adenosine-34 deaminase (EC 3.5.4.-)
Rhodococcus_opacus_R7	Chromosome	6216557	6216983	142.333	427	#N/A	#N/A
Rhodococcus_opacus_R7	Chromosome	6217585	6218192	202.667	608	#N/A	#N/A
Rhodococcus_opacus_R7	Chromosome	6218868	6221208	780.333	2341	peg.4958	hypothetical protein
						4959	acetamidase/formamidase family protein
Rhodococcus_opacus_R7	Chromosome	6221537	6223731	731.667	2195	peg.4961	Cytosine deaminase (EC 3.5.4.1)
Rhodococcus_opacus_R7	Chromosome	6226073	6227124	350.667	1052	peg.4965	hypothetical protein
						4966	hypothetical protein
Rhodococcus_opacus_R7	Chromosome	6228917	6235988	2357.33	7072	peg.4969	2-keto-3-deoxygluconate permease (KDG permease)
						4970	Transcriptional regulator, GntR family
						4971	similar to ribulose-1,5-bisphosphate carboxylase, Type III
						4972	Candidate type III effector Hop protein
						4973	L-threonine 3-dehydrogenase (EC 1.1.1.103)
Rhodococcus_opacus_R7	Chromosome	6237784	6239032	416.333	1249	#N/A	#N/A
Rhodococcus_opacus_R7	Chromosome	6242261	6242587	109	327	#N/A	#N/A
Rhodococcus_opacus_R7	Chromosome	6288374	6293308	1645	4935	peg.5027	Transcriptional regulator, AsnC family
						5028	Permeases of the major facilitator superfamily
						5029	Opine dehydrogenase (EC 1.5.1.28)
						5030	3-hydroxybutyryl-CoA dehydrogenase (EC 1.1.1.157)
Rhodococcus_opacus_R7	Chromosome	6330757	6332156	466.667	1400	#N/A	#N/A
Rhodococcus_opacus_R7	Chromosome	6333302	6334901	533.333	1600	peg.5070	hypothetical protein
						5071	hypothetical protein
Rhodococcus_opacus_R7	Chromosome	6339145	6340388	414.667	1244	peg.5076	Enoyl-[acyl-carrier-protein] reductase [FMN] (EC 1.3.1.9)
Rhodococcus_opacus_R7	Chromosome	6341998	6342341	114.667	344	#N/A	#N/A
Rhodococcus_opacus_R7	Chromosome	6344902	6345720	273	819	#N/A	#N/A
Rhodococcus_opacus_R7	Chromosome	6346456	6347253	266	798	#N/A	#N/A
Rhodococcus_opacus_R7	Chromosome	6350444	6351002	186.333	559	#N/A	#N/A
Rhodococcus_opacus_R7	Chromosome	6354019	6355104	362	1086	#N/A	#N/A
Rhodococcus_opacus_R7	Chromosome	6355512	6355853	114	342	#N/A	#N/A
Rhodococcus_opacus_R7	Chromosome	6401530	6402058	176.333	529	peg.5133	hypothetical protein
Rhodococcus_opacus_R7	Chromosome	6451002	6452344	447.667	1343	peg.5184	hypothetical protein
						5185	hypothetical protein
						5186	hypothetical protein
						5187	Transcriptional regulator, HxlR family
Rhodococcus_opacus_R7	Chromosome	6453542	6455285	581.333	1744	peg.5189	alpha/beta hydrolase fold
						5190	hypothetical protein
						5191	hypothetical protein
Rhodococcus_opacus_R7	Chromosome	6455733	6456383	217	651	#N/A	#N/A
Rhodococcus_opacus_R7	Chromosome	6456841	6459157	772.333	2317	peg.5195	hypothetical protein
						5196	hypothetical protein
Rhodococcus_opacus_R7	Chromosome	6460422	6461296	291.667	875	#N/A	#N/A
Rhodococcus_opacus_R7	Chromosome	6502028	6502406	126.333	379	peg.5237	hypothetical protein
Rhodococcus_opacus_R7	Chromosome	6557258	6557709	150.667	452	#N/A	#N/A
Rhodococcus_opacus_R7	Chromosome	6592115	6592536	140.667	422	#N/A	#N/A
Rhodococcus_opacus_R7	Chromosome	6613324	6613867	181.333	544	#N/A	#N/A
Rhodococcus_opacus_R7	Chromosome	6614241	6615084	281.333	844	#N/A	#N/A
Rhodococcus_opacus_R7	Chromosome	6660596	6660928	111	333	#N/A	#N/A
Rhodococcus_opacus_R7	Chromosome	6703698	6706017	773.333	2320	peg.5434	putative cytochrome P450 hydroxylase
						5435	HAD-superfamily hydrolase subfamily IA, variant 3
Rhodococcus_opacus_R7	Chromosome	6716267	6716634	122.667	368	#N/A	#N/A
Rhodococcus_opacus_R7	Chromosome	6873858	6875214	452.333	1357	peg.5576	Mobile element protein
Rhodococcus_opacus_R7	Chromosome	6917433	6918305	291	873	#N/A	#N/A
Rhodococcus_opacus_R7	Chromosome	6996572	6997007	145.333	436	#N/A	#N/A
Rhodococcus_opacus_R7	Chromosome	7051718	7052235	172.667	518	peg.5740	hypothetical protein
Rhodococcus_opacus_R7	Chromosome	7115999	7118519	840.333	2521	peg.5806	Penicillin G acylase precursor (EC 3.5.1.11)
Rhodococcus_opacus_R7	Chromosome	7205718	7206326	203	609	peg.5903	3-demethylubiquinone-9 3-methyltransferase (EC 2.1.1.64)
Rhodococcus_opacus_R7	Chromosome	7421687	7425260	1191.33	3574	peg.6099	hypothetical protein
						6100	hypothetical protein
						6101	hypothetical protein
Rhodococcus_opacus_R7	Chromosome	7426589	7427584	332	996	#N/A	#N/A
Rhodococcus_opacus_R7	Chromosome	7543319	7545261	647.667	1943	#N/A	#N/A
Rhodococcus_opacus_R7	Chromosome	7746019	7748644	875.333	2626	#N/A	#N/A
Rhodococcus_opacus_R7	Chromosome	7869841	7870328	162.667	488	peg.6525	GCN5-related N-acetyltransferase
Rhodococcus_opacus_R7	Chromosome	8034187	8034525	113	339	rna.54	tRNA-Met-CAT
Rhodococcus_opacus_R7	Chromosome	8315207	8317486	760	2280	#N/A	#N/A
Rhodococcus_opacus_R7	Chromosome	8455697	8456113	139	417	#N/A	#N/A
Rhodococcus_opacus_R7	Chromosome	8457157	8457865	236.333	709	#N/A	#N/A
Rhodococcus_opacus_R7	Chromosome	8464635	8464985	117	351	#N/A	#N/A
Rhodococcus_opacus_R7	pPDG1	966	4157	1064	3192	peg.7896	hypothetical protein
Rhodococcus_opacus_R7	pPDG1	5107	6381	425	1275	peg.7898	hypothetical protein
Rhodococcus_opacus_R7	pPDG1	6762	13484	2241	6723	peg.7900; peg.7901; peg.7902; peg.7903; peg.7904; peg.7905	two component transcriptional regulator, LuxR family
						7901	FIG01123036: hypothetical protein
						7902	ATPase, AAA family
						7903	hypothetical protein
						7904	hypothetical protein
						7905	hypothetical protein
Rhodococcus_opacus_R7	pPDG1	14826	21589	2254.67	6764	peg.7909	hypothetical protein
						7910	hypothetical protein
						7911	FIG00667770: hypothetical protein
						7912	DNA for SgaA, complete cds
Rhodococcus_opacus_R7	pPDG1	22947	43504	6852.67	20558	peg.7915	hypothetical protein
						7916	Phage tail sheath protein FI
						7917	hypothetical protein
						7918	Phage tail sheath protein FI
						7919	FIG01125450: hypothetical protein
						7920	secreted protein
						7921	hypothetical protein
						7922	Outer membrane autotransporter barrel
						7923	FIG01123047: hypothetical protein
						7924	FIG01121394: hypothetical protein
						7925	FIG01122514: hypothetical protein
						7926	hypothetical protein
						7927	FIG01123682: hypothetical protein
						7928	FIG01122338: hypothetical protein
						7929	ATP-dependent transcriptional regulator
						7930	hypothetical protein
Rhodococcus_opacus_R7	pPDG1	44069	45851	594.333	1783	peg.7932	hypothetical protein
						7933	hypothetical protein
Rhodococcus_opacus_R7	pPDG1	47165	47518	118	354	#N/A	#N/A
Rhodococcus_opacus_R7	pPDG1	48165	49240	358.667	1076	#N/A	#N/A
Rhodococcus_opacus_R7	pPDG1	49855	50624	256.667	770	peg.7936	hypothetical protein
Rhodococcus_opacus_R7	pPDG1	51752	52104	117.667	353	#N/A	#N/A
Rhodococcus_opacus_R7	pPDG1	53233	54101	289.667	869	#N/A	#N/A
Rhodococcus_opacus_R7	pPDG1	54704	55716	337.667	1013	peg.7939	hypothetical protein
						7940	hypothetical protein
Rhodococcus_opacus_R7	pPDG1	56220	56800	193.667	581	#N/A	#N/A
Rhodococcus_opacus_R7	pPDG1	58729	64379	1883.67	5651	peg.7946	DNA repair protein RecN
						peg.7947	hypothetical protein
Rhodococcus_opacus_R7	pPDG1	67387	71376	1330	3990	peg.7951	Translation-disabling ACNase RloC
						peg.7952	hypothetical protein
Rhodococcus_opacus_R7	pPDG1	71894	79418	2508.33	7525	peg.7954	hypothetical protein
Rhodococcus_opacus_R7	pPDG1	79725	80202	159.333	478	#N/A	#N/A
Rhodococcus_opacus_R7	pPDG1	80736	84353	1206	3618	peg.7956	hypothetical protein
						7957	hypothetical protein
						7958	hypothetical protein
						7959	hypothetical protein
Rhodococcus_opacus_R7	pPDG1	84945	85252	102.667	308	peg.7961	hypothetical protein
Rhodococcus_opacus_R7	pPDG1	86614	93278	2221.67	6665	peg.7963	hypothetical protein
						7964	hypothetical protein
						7965	hypothetical protein
						7966	hypothetical protein
						7967	hypothetical protein
						7968	hypothetical protein
						7969	hypothetical protein
						7970	hypothetical protein
						7971	hypothetical protein
Rhodococcus_opacus_R7	pPDG1	93628	94405	259.333	778	peg.7973	hypothetical protein
Rhodococcus_opacus_R7	pPDG1	96340	101162	1607.67	4823	peg.7978	hypothetical protein
						7979	hypothetical protein
						7980	hypothetical protein
						7981	FIG137360: hypothetical protein
						7982	Phosphoenolpyruvate synthase (EC 2.7.9.2)
Rhodococcus_opacus_R7	pPDG1	103412	104949	512.667	1538	peg.7987	Type I restriction-modification system, DNA-methyltransferase subunit M (EC 2.1.1.72)
						7988	Type I restriction-modification system, DNA-methyltransferase subunit M (EC 2.1.1.72)
						7989	Bll2250 protein
Rhodococcus_opacus_R7	pPDG1	107040	107859	273.333	820	#N/A	#N/A
Rhodococcus_opacus_R7	pPDG1	108216	122658	4814.33	14443	peg.7995	hypothetical protein
						7996	hypothetical protein
						7997	hypothetical protein
						7998	hypothetical protein
						7999	prophage Lp1 protein 5
						8000	hypothetical protein
						8001	hypothetical protein
						8002	hypothetical protein
						8003	hypothetical protein
						8004	hypothetical protein
						8005	Molybdate metabolism regulator
						8006	hypothetical protein
						8007	hypothetical protein
						8008	hypothetical protein
						8009	hypothetical protein
						8010	DUF1526 domain-containing protein
Rhodococcus_opacus_R7	pPDG1	123151	125714	854.667	2564	peg.8012	Sensor histidine kinase
						8013	DNA-binding response regulator, LuxR family
Rhodococcus_opacus_R7	pPDG1	126681	127183	167.667	503	#N/A	#N/A
Rhodococcus_opacus_R7	pPDG1	127909	128253	115	345	#N/A	#N/A
Rhodococcus_opacus_R7	pPDG1	130785	131236	150.667	452	#N/A	#N/A
Rhodococcus_opacus_R7	pPDG1	133674	134922	416.333	1249	#N/A	#N/A
Rhodococcus_opacus_R7	pPDG1	137860	139490	543.667	1631	peg.8024	Transcriptional regulator, ArsR family
Rhodococcus_opacus_R7	pPDG1	139894	143380	1162.33	3487	peg.8027	3-polyprenyl-4-hydroxybenzoate carboxy-lyase (EC 4.1.1.-)
						8028	3-polyprenyl-4-hydroxybenzoate carboxy-lyase UbiX (EC 4.1.1.-)
						8029	Transcriptional regulator, MarR family
						8030	hypothetical protein
Rhodococcus_opacus_R7	pPDG1	145134	145569	145.333	436	#N/A	#N/A
Rhodococcus_opacus_R7	pPDG1	146193	148582	796.667	2390	peg.8034	hypothetical protein
						8035	hypothetical protein
Rhodococcus_opacus_R7	pPDG1	149615	150355	247	741	peg.8038	hypothetical protein
Rhodococcus_opacus_R7	pPDG1	150712	151527	272	816	peg.8040	hypothetical protein
Rhodococcus_opacus_R7	pPDG1	152405	156175	1257	3771	peg.8042	Gluconate dehydratase (EC 4.2.1.39)
						8043	Transcriptional regulator, GntR family
						8044	hypothetical protein
						8045	3-oxoacyl-[acyl-carrier protein] reductase (EC 1.1.1.100)
Rhodococcus_opacus_R7	pPDG1	157555	159474	640	1920	peg.8047; peg.8048	ABC transporter amino acid-binding protein; polar amino acid ABC transporter, inner membrane subunit
Rhodococcus_opacus_R7	pPDG1	160790	161439	216.667	650	#N/A	#N/A
Rhodococcus_opacus_R7	pPDG1	161776	165131	1118.67	3356	peg.8052	hypothetical protein
						8053	Aminoglycoside phosphotransferase
						8054	Retron-type RNA-directed DNA polymerase (EC 2.7.7.49)
Rhodococcus_opacus_R7	pPDG1	167165	167466	100.667	302	#N/A	#N/A
Rhodococcus_opacus_R7	pPDG1	192596	196109	1171.33	3514	peg.8081	hypothetical protein
Rhodococcus_opacus_R7	pPDG1	197751	198110	120	360	#N/A	#N/A
Rhodococcus_opacus_R7	pPDG1	199487	199915	143	429	peg.8085	hypothetical protein
Rhodococcus_opacus_R7	pPDG1	200476	202120	548.333	1645	peg.8087	hypothetical protein
						8088	hypothetical protein
Rhodococcus_opacus_R7	pPDG1	204588	206103	505.333	1516	peg.8093	Transcriptional regulator, LysR family
Rhodococcus_opacus_R7	pPDG1	207655	209017	454.333	1363	peg.8097	2-hydroxy-6-oxo-6-phenylhexa-2,4-dienoate hydrolase (EC 3.7.1.-)
Rhodococcus_opacus_R7	pPDG1	209681	210325	215	645	#N/A	#N/A
Rhodococcus_opacus_R7	pPDG1	213072	215276	735	2205	peg.8101	hypothetical protein
						8102	hypothetical protein
						8103	hypothetical protein
						8104	4-carboxymuconolactone decarboxylase (EC 4.1.1.44)
Rhodococcus_opacus_R7	pPDG1	215696	216600	301.667	905	#N/A	#N/A
Rhodococcus_opacus_R7	pPDG1	217566	217875	103.333	310	#N/A	#N/A
Rhodococcus_opacus_R7	pPDG1	221805	222429	208.333	625	peg.8112	hypothetical protein
Rhodococcus_opacus_R7	pPDG1	229444	229970	175.667	527	#N/A	#N/A
Rhodococcus_opacus_R7	pPDG1	239843	240159	105.667	317	#N/A	#N/A
Rhodococcus_opacus_R7	pPDG1	240981	241356	125.333	376	peg.8135	hypothetical protein
Rhodococcus_opacus_R7	pPDG1	242363	243534	390.667	1172	peg.8138	hypothetical protein
Rhodococcus_opacus_R7	pPDG1	243860	248092	1411	4233	peg.8140	hypothetical protein
						8141	4-hydroxybenzoate transporter
						8142	Hydrolase (HAD superfamily)
						8143	Metallo-beta-lactamase superfamily protein PA0057
Rhodococcus_opacus_R7	pPDG1	248471	249815	448.333	1345	peg.8145	hypothetical protein
Rhodococcus_opacus_R7	pPDG1	250171	251581	470.333	1411	#N/A	#N/A
Rhodococcus_opacus_R7	pPDG1	253108	254054	315.667	947	peg.8149	hypothetical protein
Rhodococcus_opacus_R7	pPDG1	255017	255414	132.667	398	#N/A	#N/A
Rhodococcus_opacus_R7	pPDG1	258049	259066	339.333	1018	peg.8154	hypothetical protein
						8155	hypothetical protein
						8156	hypothetical protein
Rhodococcus_opacus_R7	pPDG1	260341	260655	105	315	#N/A	#N/A
Rhodococcus_opacus_R7	pPDG1	263690	264908	406.333	1219	peg.8161	hypothetical protein
Rhodococcus_opacus_R7	pPDG1	265732	268771	1013.33	3040	peg.8163	DNA translocase
						8164	hypothetical protein
						8165	hypothetical protein
Rhodococcus_opacus_R7	pPDG1	272969	274763	598.333	1795	peg.8168	hypothetical protein
Rhodococcus_opacus_R7	pPDG1	276783	277388	202	606	#N/A	#N/A
Rhodococcus_opacus_R7	pPDG1	282168	282991	274.667	824	peg.8178	hypothetical protein
Rhodococcus_opacus_R7	pPDG1	286981	287622	214	642	#N/A	#N/A
Rhodococcus_opacus_R7	pPDG1	288571	289601	343.667	1031	peg.8186	hypothetical protein
						8187	hypothetical protein
Rhodococcus_opacus_R7	pPDG1	291683	292296	204.667	614	#N/A	#N/A
Rhodococcus_opacus_R7	pPDG1	292722	293707	328.667	986	peg.8192	hypothetical protein
Rhodococcus_opacus_R7	pPDG1	295076	296514	479.667	1439	peg.8194	Dehydrogenases with different specificities (related to short-chain alcohol dehydrogenases)
Rhodococcus_opacus_R7	pPDG1	297235	298515	427	1281	peg.8196	Transcriptional regulator, GntR family
						8197	hypothetical protein
Rhodococcus_opacus_R7	pPDG1	299757	302498	914	2742	peg.8199	3-ketoacyl-CoA thiolase (EC 2.3.1.16)
						peg.8200	hypothetical protein
Rhodococcus_opacus_R7	pPDG1	303085	304354	423.333	1270	peg.8202	hypothetical protein
						peg.8203	hypothetical protein
Rhodococcus_opacus_R7	pPDG1	305804	312171	2122.67	6368	peg.8206	ABC transporter substrate-binding protein
						8207	Gamma-BHC dehydrochlorinase
						8208	ABC transporter substrate-binding protein
						8209	Acetyl-CoA synthetase (ADP-forming) alpha and beta chains, putative
						8210	putative thiolase
Rhodococcus_opacus_R7	pPDG1	312683	313123	147	441	#N/A	#N/A
Rhodococcus_opacus_R7	pPDG1	313468	315113	548.667	1646	peg.8213	short-chain dehydrogenase/reductase SDR
Rhodococcus_opacus_R7	pPDG1	316533	317228	232	696	#N/A	#N/A
Rhodococcus_opacus_R7	pPDG1	317949	318440	164	492	#N/A	#N/A
Rhodococcus_opacus_R7	pPDG1	318885	319310	142	426	#N/A	#N/A
Rhodococcus_opacus_R7	pPDG1	320238	320600	121	363	#N/A	#N/A
Rhodococcus_opacus_R7	pPDG1	322014	322451	146	438	#N/A	#N/A
Rhodococcus_opacus_R7	pPDG1	322984	325263	760	2280	#N/A	#N/A
Rhodococcus_opacus_R7	pPDG1	325957	326803	282.333	847	#N/A	#N/A
Rhodococcus_opacus_R7	pPDG1	327111	329102	664	1992	peg.8223	Butyryl-CoA dehydrogenase (EC 1.3.99.2)
						8224	Enoyl-CoA hydratase (EC 4.2.1.17)
Rhodococcus_opacus_R7	pPDG1	329708	330439	244	732	peg.8226	hypothetical protein
Rhodococcus_opacus_R7	pPDG1	331720	332588	289.667	869	#N/A	#N/A
Rhodococcus_opacus_R7	pPDG1	333813	334879	355.667	1067	peg.8229	hypothetical protein
Rhodococcus_opacus_R7	pPDG1	335624	337025	467.333	1402	#N/A	#N/A
Rhodococcus_opacus_R7	pPDG1	340037	341469	477.667	1433	#N/A	#N/A
Rhodococcus_opacus_R7	pPDG1	341792	344410	873	2619	peg.8234	hypothetical protein
						8235	hypothetical protein
						8236	hypothetical protein
Rhodococcus_opacus_R7	pPDG1	344994	345451	152.667	458	#N/A	#N/A
Rhodococcus_opacus_R7	pPDG1	346660	346991	110.667	332	peg.8239	hypothetical protein
Rhodococcus_opacus_R7	pPDG1	349005	350166	387.333	1162	peg.8242	probable dioxygenase
Rhodococcus_opacus_R7	pPDG1	351032	351408	125.667	377	#N/A	#N/A
Rhodococcus_opacus_R7	pPDG1	352041	353958	639.333	1918	peg.8246	Transcriptional regulator, GntR family
Rhodococcus_opacus_R7	pPDG1	356443	358305	621	1863	peg.8250	Bll1070 protein
Rhodococcus_opacus_R7	pPDG1	358986	360645	553.333	1660	peg.8253	MFS transporter
Rhodococcus_opacus_R7	pPDG1	361352	361836	161.667	485	#N/A	#N/A
Rhodococcus_opacus_R7	pPDG1	374553	376211	553	1659	peg.8267	Inosine-uridine preferring nucleoside hydrolase (EC 3.2.2.1)
Rhodococcus_opacus_R7	pPDG1	377525	378534	336.667	1010	peg.8269	2-phospho-L-lactate guanylyltransferase (EC 2.7.7.68)
Rhodococcus_opacus_R7	pPDG1	380374	380757	128	384	#N/A	#N/A
Rhodococcus_opacus_R7	pPDG1	382806	387026	1407	4221	peg.8273	Phosphoserine phosphatase (EC 3.1.3.3)
						8274	Nicotinamide phosphoribosyltransferase (EC 2.4.2.12)
						8275	hypothetical protein
						8276	Ketosteroid isomerase-related protein
Rhodococcus_opacus_R7	pPDG1	387878	390836	986.333	2959	peg.8279	FIG074102: hypothetical protein
						8280	pyridoxamine 5&#39
						8281	phosphate oxidase family protein
Rhodococcus_opacus_R7	pPDG1	393554	394064	170.333	511	#N/A	hypothetical protein
Rhodococcus_opacus_R7	pPDG1	403894	407147	1084.67	3254	peg.8291	Tellurium resistance protein TerA
Rhodococcus_opacus_R7	pPDG1	412675	414685	670.333	2011	peg.8298	serine protease
						peg.8299	hypothetical protein
Rhodococcus_opacus_R7	pPDG1	415837	418603	922.333	2767	#N/A	#N/A
Rhodococcus_opacus_R7	pPDG1	421257	422571	438.333	1315	#N/A	#N/A
Rhodococcus_opacus_R7	pPDG1	428381	428682	100.667	302	#N/A	#N/A
Rhodococcus_opacus_R7	pPDG1	431324	432342	339.667	1019	#N/A	#N/A
Rhodococcus_opacus_R7	pPDG1	432783	433935	384.333	1153	#N/A	#N/A
Rhodococcus_opacus_R7	pPDG1	434367	438888	1507.33	4522	peg.8309	hypothetical protein
						8310	hypothetical protein
						8311	hypothetical protein
						8312	hypothetical protein
Rhodococcus_opacus_R7	pPDG1	440284	441979	565.333	1696	peg.8314	Fumarate reductase flavoprotein subunit (EC 1.3.99.1)
Rhodococcus_opacus_R7	pPDG1	443220	444394	391.667	1175	peg.8316	Transcriptional regulator, GntR family
Rhodococcus_opacus_R7	pPDG1	471739	472113	125	375	#N/A	#N/A
Rhodococcus_opacus_R7	pPDG1	477299	478508	403.333	1210	#N/A	#N/A
Rhodococcus_opacus_R7	pPDG1	479237	479863	209	627	#N/A	#N/A
Rhodococcus_opacus_R7	pPDG1	481056	482149	364.667	1094	peg.8353	hypothetical protein
Rhodococcus_opacus_R7	pPDG1	502469	504251	594.333	1783	peg.8366	hypothetical protein
						8367	hypothetical protein
Rhodococcus_opacus_R7	pPDG1	506736	509707	990.667	2972	peg.8370	hypothetical protein
Rhodococcus_opacus_R7	pPDG1	510104	511658	518.333	1555	peg.8372	Monoamine oxidase (1.4.3.4)
Rhodococcus_opacus_R7	pPDG1	539061	539509	149.667	449	peg.8398	hypothetical protein
Rhodococcus_opacus_R7	pPDG1	544054	544825	257.333	772	peg.8407	hypothetical protein
Rhodococcus_opacus_R7	pPDG1	546343	547359	339	1017	peg.8409	Hydroxymethylpyrimidine ABC transporter, transmembrane component
Rhodococcus_opacus_R7	pPDG1	550652	553704	1017.67	3053	peg.8415	Acetyl-CoA acetyltransferase
						8416	hypothetical protein
						8417	hypothetical protein
Rhodococcus_opacus_R7	pPDG1	555596	557086	497	1491	peg.8421	Transcriptional regulator, TetR family
Rhodococcus_opacus_R7	pPDG1	559639	559947	103	309	#N/A	#N/A
Rhodococcus_opacus_R7	pPDG1	560258	562182	641.667	1925	peg.8427	hypothetical protein
Rhodococcus_opacus_R7	pPDG1	566715	570366	1217.33	3652	peg.8431	Sarcalumenin precursor
						8432	hypothetical protein
						8433	hypothetical protein
						8434	hypothetical protein
Rhodococcus_opacus_R7	pPDG1	575663	577176	504.667	1514	peg.8443	hypothetical protein
Rhodococcus_opacus_R7	pPDG1	578929	581411	827.667	2483	peg.8446	hypothetical protein
						8447	hypothetical protein
						8448	hypothetical protein
						8449	hypothetical protein
Rhodococcus_opacus_R7	pPDG1	595133	595455	107.667	323	#N/A	#N/A
Rhodococcus_opacus_R7	pPDG1	598354	600535	727.333	2182	peg.8465	DGPFAETKE family protein
						8466	Transcriptional regulator, TetR family
						8467	hypothetical protein
Rhodococcus_opacus_R7	pPDG1	600849	601443	198.333	595	#N/A	#N/A
Rhodococcus_opacus_R7	pPDG1	602690	603323	211.333	634	peg.8470	hypothetical protein
Rhodococcus_opacus_R7	pPDG1	606990	608436	482.333	1447	peg.8473	FIG01126334: hypothetical protein
						8474	hypothetical protein
Rhodococcus_opacus_R7	pPDG1	613685	614541	285.667	857	peg.8478	hypothetical protein
Rhodococcus_opacus_R7	pPDG1	614863	615727	288.333	865	peg.8480	hypothetical protein
Rhodococcus_opacus_R7	pPDG1	616116	617653	512.667	1538	peg.8482	hypothetical protein
Rhodococcus_opacus_R7	pPDG1	618338	618700	121	363	#N/A	#N/A
Rhodococcus_opacus_R7	pPDG1	619206	620223	339.333	1018	peg.8485	hypothetical protein
						8486	hypothetical protein
						8487	hypothetical protein
Rhodococcus_opacus_R7	pPDG1	622335	622803	156.333	469	peg.8490	hypothetical protein
Rhodococcus_opacus_R7	pPDG1	624585	625451	289	867	#N/A	#N/A
Rhodococcus_opacus_R7	pPDG1	626220	627788	523	1569	peg.8494	protein of unknown function DUF1275
						8495	FIG01001203: hypothetical protein
						8496	hypothetical protein
Rhodococcus_opacus_R7	pPDG1	630063	630743	227	681	peg.8500	hypothetical protein
Rhodococcus_opacus_R7	pPDG1	631545	633337	597.667	1793	peg.8502	hypothetical protein
Rhodococcus_opacus_R7	pPDG1	636708	642118	1803.67	5411	peg.8506	HTH-type transcriptional regulator malT
						8507	Glyoxalase family protein
						8508	Alcohol dehydrogenase (EC 1.1.1.1)
						8509	Fumarylacetoacetate hydrolase family protein
Rhodococcus_opacus_R7	pPDG1	643650	646488	946.333	2839	peg.8513	hypothetical protein
						8514	hypothetical protein
						8515	hypothetical protein
						8516	hypothetical protein
						8517	hypothetical protein
						8518	salicylate esterase
Rhodococcus_opacus_R7	pPDG1	647706	648886	393.667	1181	peg.8520	Phenylacetic acid degradation operon negative regulatory protein paaX
Rhodococcus_opacus_R7	pPDG1	649978	652141	721.333	2164	#N/A	#N/A
Rhodococcus_opacus_R7	pPDG2	1	568	189.333	568	#N/A	#N/A
Rhodococcus_opacus_R7	pPDG2	1842	3957	705.333	2116	peg.8529	hypothetical protein
						8530	hypothetical protein
Rhodococcus_opacus_R7	pPDG2	4267	7607	1113.67	3341	peg.8533	Phycocyanin alpha-subunit phycocyanobilin lyase
Rhodococcus_opacus_R7	pPDG2	8810	9385	192	576	peg.8536	FIG00820527: hypothetical protein
Rhodococcus_opacus_R7	pPDG2	9914	11330	472.333	1417	peg.8538	hypothetical protein
Rhodococcus_opacus_R7	pPDG2	11683	12044	120.667	362	peg.8540	hypothetical protein
Rhodococcus_opacus_R7	pPDG2	12628	13091	154.667	464	peg.8541	hypothetical protein
Rhodococcus_opacus_R7	pPDG2	13885	14224	113.333	340	#N/A	#N/A
Rhodococcus_opacus_R7	pPDG2	28770	30100	443.667	1331	#N/A	#N/A
Rhodococcus_opacus_R7	pPDG2	30741	32075	445	1335	peg.8559	Cyn operon transcriptional activator
Rhodococcus_opacus_R7	pPDG2	34119	34874	252	756	peg.8561	hypothetical protein
Rhodococcus_opacus_R7	pPDG2	37238	37536	99.6667	299	#N/A	#N/A
Rhodococcus_opacus_R7	pPDG2	38311	38782	157.333	472	#N/A	#N/A
Rhodococcus_opacus_R7	pPDG2	39977	40304	109.333	328	#N/A	#N/A
Rhodococcus_opacus_R7	pPDG2	47909	48766	286	858	#N/A	#N/A
Rhodococcus_opacus_R7	pPDG2	49345	50692	449.333	1348	#N/A	#N/A
Rhodococcus_opacus_R7	pPDG2	55407	55981	191.667	575	#N/A	#N/A
Rhodococcus_opacus_R7	pPDG2	58209	62109	1300.33	3901	peg.8579	hypothetical protein
						8580	hypothetical protein
						8581	hypothetical protein
						8582	hypothetical protein
Rhodococcus_opacus_R7	pPDG2	62600	64861	754	2262	peg.8584	hypothetical protein
Rhodococcus_opacus_R7	pPDG2	68823	71608	928.667	2786	peg.8588	Long-chain-fatty-acid--CoA ligase (EC 6.2.1.3)
						8589	short-chain dehydrogenase/reductase SDR
						8590	hypothetical protein
Rhodococcus_opacus_R7	pPDG2	72250	72772	174.333	523	peg.8592	hypothetical protein
Rhodococcus_opacus_R7	pPDG2	86792	87126	111.667	335	#N/A	#N/A
Rhodococcus_opacus_R7	pPDG2	90647	91346	233.333	700	#N/A	#N/A
Rhodococcus_opacus_R7	pPDG2	92377	94771	798.333	2395	peg.8612	hypothetical protein
						8613	Phage T7 exclusion protein
Rhodococcus_opacus_R7	pPDG2	96245	96552	102.667	308	peg.8617	hypothetical protein
Rhodococcus_opacus_R7	pPDG2	97591	98063	157.667	473	peg.8619	hypothetical protein
Rhodococcus_opacus_R7	pPDG2	102288	103076	263	789	peg.8627	4-hydroxyphenylacetate 3-monooxygenase (EC 1.14.13.3)
Rhodococcus_opacus_R7	pPDG2	104573	107462	963.333	2890	peg.8630	hypothetical protein
Rhodococcus_opacus_R7	pPDG2	108682	110091	470	1410	#N/A	#N/A
Rhodococcus_opacus_R7	pPDG2	113600	114171	190.667	572	#N/A	#N/A
Rhodococcus_opacus_R7	pPDG2	128990	130800	603.667	1811	#N/A	#N/A
Rhodococcus_opacus_R7	pPDG2	133734	134098	121.667	365	#N/A	#N/A
Rhodococcus_opacus_R7	pPDG2	135076	135529	151.333	454	#N/A	#N/A
Rhodococcus_opacus_R7	pPDG2	136023	136618	198.667	596	#N/A	#N/A
Rhodococcus_opacus_R7	pPDG2	137627	138341	238.333	715	#N/A	#N/A
Rhodococcus_opacus_R7	pPDG2	138735	139261	175.667	527	#N/A	#N/A
Rhodococcus_opacus_R7	pPDG2	141191	142701	503.667	1511	#N/A	#N/A
Rhodococcus_opacus_R7	pPDG2	145303	145668	122	366	#N/A	#N/A
Rhodococcus_opacus_R7	pPDG2	146902	147438	179	537	#N/A	#N/A
Rhodococcus_opacus_R7	pPDG2	155202	155758	185.667	557	#N/A	#N/A
Rhodococcus_opacus_R7	pPDG2	156249	156909	220.333	661	#N/A	#N/A
Rhodococcus_opacus_R7	pPDG2	158549	159924	458.667	1376	#N/A	#N/A
Rhodococcus_opacus_R7	pPDG2	161699	162520	274	822	#N/A	#N/A
Rhodococcus_opacus_R7	pPDG2	163893	164302	136.667	410	#N/A	#N/A
Rhodococcus_opacus_R7	pPDG2	165507	166114	202.667	608	#N/A	#N/A
Rhodococcus_opacus_R7	pPDG2	166880	167528	216.333	649	#N/A	#N/A
Rhodococcus_opacus_R7	pPDG2	170931	172436	502	1506	peg.8676	hypothetical protein
Rhodococcus_opacus_R7	pPDG2	178569	180854	762	2286	peg.8684	hypothetical protein
Rhodococcus_opacus_R7	pPDG2	182935	184008	358	1074	#N/A	#N/A
Rhodococcus_opacus_R7	pPDG2	187470	188882	471	1413	peg.8694	Short-chain dehydrogenase/reductase SDR
Rhodococcus_opacus_R7	pPDG2	190045	190477	144.333	433	#N/A	#N/A
Rhodococcus_opacus_R7	pPDG2	191249	192829	527	1581	peg.8697	hypothetical protein
						peg.8698	hypothetical protein
Rhodococcus_opacus_R7	pPDG2	193448	194087	213.333	640	peg.8700	hypothetical protein
Rhodococcus_opacus_R7	pPDG2	194473	194819	115.667	347	#N/A	#N/A
Rhodococcus_opacus_R7	pPDG2	195572	197324	584.333	1753	peg.8703	AMP-dependent synthetase and ligase( EC:2.7.7.58 )
Rhodococcus_opacus_R7	pPDG2	199337	200550	404.667	1214	peg.8706	Hydrolase
Rhodococcus_opacus_R7	pPDG2	201329	202083	251.667	755	peg.8708	hypothetical protein
Rhodococcus_opacus_R7	pPDG2	203984	204797	271.333	814	#N/A	#N/A
Rhodococcus_opacus_R7	pPDG2	206174	207719	515.333	1546	peg.8713	hypothetical protein
						peg.8714	hypothetical protein
Rhodococcus_opacus_R7	pPDG2	208473	210851	793	2379	peg.8716	hypothetical protein
Rhodococcus_opacus_R7	pPDG2	211575	211928	118	354	#N/A	#N/A
Rhodococcus_opacus_R7	pPDG2	212229	215715	1162.33	3487	peg.8720	hypothetical protein
						peg.8721	hypothetical protein
Rhodococcus_opacus_R7	pPDG2	227338	227934	199	597	#N/A	#N/A
Rhodococcus_opacus_R7	pPDG2	229189	230090	300.667	902	peg.8735	hypothetical protein
						peg.8736	hypothetical protein
Rhodococcus_opacus_R7	pPDG2	235354	235870	172.333	517	#N/A	#N/A
Rhodococcus_opacus_R7	pPDG2	236407	237494	362.667	1088	peg.8743	hypothetical protein
Rhodococcus_opacus_R7	pPDG2	238235	238936	234	702	peg.8745	hypothetical protein
Rhodococcus_opacus_R7	pPDG2	240592	241082	163.667	491	#N/A	#N/A
Rhodococcus_opacus_R7	pPDG2	242128	243668	513.667	1541	#N/A	#N/A
Rhodococcus_opacus_R7	pPDG2	245979	246307	109.667	329	#N/A	#N/A
Rhodococcus_opacus_R7	pPDG2	249501	250408	302.667	908	#N/A	#N/A
Rhodococcus_opacus_R7	pPDG2	257761	258184	141.333	424	#N/A	#N/A
Rhodococcus_opacus_R7	pPDG2	258824	260373	516.667	1550	#N/A	#N/A
Rhodococcus_opacus_R7	pPDG2	269428	269886	153	459	peg.8773	hypothetical protein
Rhodococcus_opacus_R7	pPDG2	280299	281421	374.333	1123	#N/A	#N/A
Rhodococcus_opacus_R7	pPDG2	283865	286644	926.667	2780	#N/A	#N/A
Rhodococcus_opacus_R7	pPDG2	288029	289246	406	1218	peg.8792	Alkanesulfonates-binding protein
Rhodococcus_opacus_R7	pPDG2	290562	291000	146.333	439	#N/A	#N/A
Rhodococcus_opacus_R7	pPDG2	292162	293590	476.333	1429	#N/A	#N/A
Rhodococcus_opacus_R7	pPDG2	295869	296502	211.333	634	peg.8800	hypothetical protein
Rhodococcus_opacus_R7	pPDG2	298940	304430	1830.33	5491	peg.8804	Nicotinamidase family protein YcaC
						peg.8805	Alkanal monooxygenase alpha chain (EC 1.14.14.3)
						peg.8806	hypothetical protein
Rhodococcus_opacus_R7	pPDG2	305874	306681	269.333	808	peg.8809	Transcriptional regulator, TetR family
Rhodococcus_opacus_R7	pPDG2	307248	311427	1393.33	4180	peg.8811	hypothetical protein
						peg.8812	Isoflavone reductase homolog P3 (EC 1.3.1.-)
						peg.8813	Pirin
						peg.8814	hypothetical protein
Rhodococcus_opacus_R7	pPDG2	313350	313713	121.333	364	peg.8817	hypothetical protein
Rhodococcus_opacus_R7	pPDG2	316761	318858	699.333	2098	peg.8822	Benzoylformate decarboxylase (EC 4.1.1.7)
Rhodococcus_opacus_R7	pPDG2	319904	320366	154.333	463	#N/A	#N/A
Rhodococcus_opacus_R7	pPDG2	326697	327006	103.333	310	#N/A	#N/A
Rhodococcus_opacus_R7	pPDG2	327345	327897	184.333	553	#N/A	#N/A
Rhodococcus_opacus_R7	pPDG2	329011	330516	502	1506	#N/A	#N/A
Rhodococcus_opacus_R7	pPDG2	333721	334909	396.333	1189	peg.8841	hypothetical protein
						peg.8842	hypothetical protein
						peg.8843	Transcriptional regulator, TetR family
Rhodococcus_opacus_R7	pPDG2	335283	336677	465	1395	peg.8844	hypothetical protein
Rhodococcus_opacus_R7	pPDG2	337827	340773	982.333	2947	peg.8846	Ribulose-5-phosphate 4-epimerase and related epimerases and aldolases
						peg.8847	Benzoylformate decarboxylase (EC 4.1.1.7)
Rhodococcus_opacus_R7	pPDG2	341236	341571	112	336	#N/A	#N/A
Rhodococcus_opacus_R7	pPDG2	341903	345361	1153	3459	peg.8849	Transcriptional regulator, TetR family
						peg.8850	hypothetical protein
Rhodococcus_opacus_R7	pPDG2	346976	348148	391	1173	peg.8854	hypothetical protein
						peg.8855	Transcriptional regulator, MarR family
Rhodococcus_opacus_R7	pPDG2	348889	354181	1764.33	5293	peg.8857	hypothetical protein
						8858	Transcriptional regulator, PadR family
						8859	HCOMODA decarboxylase
						8860	2,3-dihydroxybiphenyl 1,2-dioxygenase
						8861	Transcriptional regulator, TetR family
						8862	hypothetical protein
						8863	hypothetical protein
Rhodococcus_opacus_R7	pPDG2	354492	355403	304	912	peg.8865	hypothetical protein
Rhodococcus_opacus_R7	pPDG2	356414	357493	360	1080	peg.8867	hypothetical protein
						8868	hypothetical protein
Rhodococcus_opacus_R7	pPDG2	363297	364610	438	1314	peg.8875	2,3-dihydroxybiphenyl 1,2-dioxygenase (EC 1.13.11.39)
Rhodococcus_opacus_R7	pPDG2	365183	371910	2242.67	6728	peg.8877	Alcohol dehydrogenase (EC 1.1.1.1)
						8878	hypothetical protein
						8879	hypothetical protein
						8880	hypothetical protein
						8881	hypothetical protein
						8882	hypothetical protein
						8883	Transcriptional regulator, GntR family
						8884	hypothetical protein
						8885	protein of unknown function DUF1486
Rhodococcus_opacus_R7	pPDG2	372650	374107	486	1458	peg.8887	2-hydroxyhepta-2,4-diene-1,7-dioate isomerase (EC 5.3.3.-) / 5-carboxymethyl-2-oxo-hex-3- ene-1,7-dioate decarboxylase (EC 4.1.1.68)
						8888	Fumarylacetoacetate hydrolase family protein
Rhodococcus_opacus_R7	pPDG2	375342	375860	173	519	#N/A	#N/A
Rhodococcus_opacus_R7	pPDG2	376505	377937	477.667	1433	peg.8891	Pirin
						peg.8892	hypothetical protein
						peg.8893	hypothetical protein
Rhodococcus_opacus_R7	pPDG2	378363	381105	914.333	2743	peg.8895	Nodulation protein D (transcriptional regulator, LysR family)
Rhodococcus_opacus_R7	pPDG2	381962	384369	802.667	2408	peg.8897	hypothetical protein
						8898	Ornithine cyclodeaminase (EC 4.3.1.12)
						8899	4-hydroxy-tetrahydrodipicolinate synthase (EC 4.3.3.7)
Rhodococcus_opacus_R7	pPDG2	385814	387755	647.333	1942	peg.8901	Response regulator of zinc sigma-54-dependent two-component system
Rhodococcus_opacus_R7	pPDG2	389203	389574	124	372	#N/A	#N/A
Rhodococcus_opacus_R7	pPDG2	390818	393628	937	2811	peg.8904	hypothetical protein
						8905	Transcriptional regulator, TetR family
						8906	putative hydrolase
Rhodococcus_opacus_R7	pPDG2	399469	400226	252.667	758	peg.8913	hypothetical protein
Rhodococcus_opacus_R7	pPDG2	400757	401435	226.333	679	#N/A	#N/A
Rhodococcus_opacus_R7	pPDG2	404328	404668	113.667	341	#N/A	#N/A
Rhodococcus_opacus_R7	pPDG2	405992	408681	896.667	2690	peg.8922	Transcriptional regulator, AraC family
						8923	Mobile element protein
Rhodococcus_opacus_R7	pPDG2	409527	411653	709	2127	peg.8925	putative hydrolase
						8926	hypothetical protein
Rhodococcus_opacus_R7	pPDG2	413591	415046	485.333	1456	peg.8930	hypothetical protein
Rhodococcus_opacus_R7	pPDG2	422156	423714	519.667	1559	#N/A	#N/A
Rhodococcus_opacus_R7	pPDG2	425125	425479	118.333	355	#N/A	#N/A
Rhodococcus_opacus_R7	pPDG3	23116	25057	647.333	1942	peg.8962	hypothetical protein
Rhodococcus_opacus_R7	pPDG3	41572	42014	147.667	443	#N/A	#N/A
Rhodococcus_opacus_R7	pPDG3	43578	47709	1377.33	4132	peg.8977	hypothetical protein
Rhodococcus_opacus_R7	pPDG3	66081	68958	959.333	2878	peg.8998	hypothetical protein
						8999	hypothetical protein
Rhodococcus_opacus_R7	pPDG3	73550	74199	216.667	650	#N/A	#N/A
Rhodococcus_opacus_R7	pPDG3	75453	76331	293	879	peg.9009	hypothetical protein
Rhodococcus_opacus_R7	pPDG3	77717	78305	196.333	589	#N/A	#N/A
Rhodococcus_opacus_R7	pPDG3	91270	93050	593.667	1781	peg.9028	hypothetical protein
						9029	hypothetical protein
Rhodococcus_opacus_R7	pPDG3	103105	105477	791	2373	peg.9044	hypothetical protein
						9045	hypothetical protein
						9046	hypothetical protein
						9047	hypothetical protein
Rhodococcus_opacus_R7	pPDG3	106169	107899	577	1731	peg.9049	hypothetical protein
Rhodococcus_opacus_R7	pPDG3	108603	109127	175	525	#N/A	#N/A
Rhodococcus_opacus_R7	pPDG3	109809	110572	254.667	764	#N/A	#N/A
Rhodococcus_opacus_R7	pPDG3	115096	116296	400.333	1201	peg.9057	hypothetical protein
Rhodococcus_opacus_R7	pPDG3	116847	117253	135.667	407	#N/A	#N/A
Rhodococcus_opacus_R7	pPDG3	124482	126529	682.667	2048	peg.9068	hypothetical protein
						9069	hypothetical protein
						9070	Hydrolase/acyltransferase in BltB locus
Rhodococcus_opacus_R7	pPDG3	135568	135950	127.667	383	#N/A	#N/A
Rhodococcus_opacus_R7	pPDG3	137868	139022	385	1155	peg.9083	hypothetical protein
Rhodococcus_opacus_R7	pPDG3	142678	143272	198.333	595	peg.9088	hypothetical protein
Rhodococcus_opacus_R7	pPDG3	149300	151303	668	2004	peg.9097	Mobile element protein
Rhodococcus_opacus_R7	pPDG3	153364	155307	648	1944	peg.9100	possible tetracycline resistance protein
						9101	hydrolase, alpha/beta fold family
Rhodococcus_opacus_R7	pPDG3	160670	161923	418	1254	#N/A	#N/A
Rhodococcus_opacus_R7	pPDG3	164191	165439	416.333	1249	peg.9108	hypothetical protein
						9109	Cytochrome oxidase assembly protein
Rhodococcus_opacus_R7	pPDG3	166703	167574	290.667	872	peg.9111	FIG00994864: hypothetical protein
Rhodococcus_opacus_R7	pPDG3	167878	168332	151.667	455	#N/A	#N/A
Rhodococcus_opacus_R7	pPDG3	181360	181890	177	531	peg.9125	FIG00997105: hypothetical protein
Rhodococcus_opacus_R7	pPDG3	183095	183711	205.667	617	#N/A	#N/A
Rhodococcus_opacus_R7	pPDG3	187733	188173	147	441	#N/A	#N/A
Rhodococcus_opacus_R7	pPDG3	191319	191748	143.333	430	#N/A	#N/A
Rhodococcus_opacus_R7	pPDG3	193822	194331	170	510	#N/A	#N/A
Rhodococcus_opacus_R7	pPDG3	200503	200901	133	399	#N/A	#N/A
Rhodococcus_opacus_R7	pPDG3	203157	203774	206	618	#N/A	#N/A
Rhodococcus_opacus_R7	pPDG3	204765	206054	430	1290	peg.9144	hypothetical protein
Rhodococcus_opacus_R7	pPDG3	215793	216527	245	735	#N/A	#N/A
Rhodococcus_opacus_R7	pPDG3	217742	218318	192.333	577	peg.9157	hypothetical protein
Rhodococcus_opacus_R7	pPDG3	218694	219565	290.667	872	#N/A	#N/A
Rhodococcus_opacus_R7	pPDG3	220535	220934	133.333	400	#N/A	#N/A
Rhodococcus_opacus_R7	pPDG3	221719	223802	694.667	2084	peg.9161	Transcriptional regulator, AraC family
						9162	hypothetical protein
Rhodococcus_opacus_R7	pPDG3	230827	231563	245.667	737	#N/A	#N/A
Rhodococcus_opacus_R7	pPDG3	233297	234404	369.333	1108	peg.9172	hypothetical protein
						9173	Aquaporin Z
Rhodococcus_opacus_R7	pPDG3	245920	246894	325	975	#N/A	#N/A
Rhodococcus_opacus_R7	pPDG3	255606	256194	196.333	589	#N/A	#N/A
Rhodococcus_opacus_R7	pPDG3	264238	264827	196.667	590	#N/A	#N/A
Rhodococcus_opacus_R7	pPDG3	265985	266320	112	336	#N/A	#N/A
Rhodococcus_opacus_R7	pPDG3	277851	282326	1492	4476	peg.9224	protein of unknown function DUF6, transmembrane
						9225	conserved hypothetical protein
						9226	FIG01126463: hypothetical protein
						9227	Probable protease htpX homolog 1 (EC 3.4.24.-)
						9228	hypothetical protein
						9229	PspA/IM30 family protein
Rhodococcus_opacus_R7	pPDG3	287246	288008	254.333	763	peg.9234	hypothetical protein
Rhodococcus_opacus_R7	pPDG3	288352	288822	157	471	#N/A	#N/A
Rhodococcus_opacus_R7	pPDG3	294459	298464	1335.33	4006	peg.9241	hypothetical protein
						9242	Universal stress protein family
						9243	hypothetical protein
						9244	Hypothetical nudix hydrolase YeaB
Rhodococcus_opacus_R7	pPDG3	300719	302051	444.333	1333	peg.9247	hypothetical protein
Rhodococcus_opacus_R7	pPDG3	316738	317101	121.333	364	#N/A	#N/A
Rhodococcus_opacus_R7	pPDG3	320807	322786	660	1980	peg.9266	hypothetical protein
Rhodococcus_opacus_R7	pPDG3	325973	326589	205.667	617	#N/A	#N/A
Rhodococcus_opacus_R7	pPDG4	685	1148	154.667	464	peg.9303	hypothetical protein
Rhodococcus_opacus_R7	pPDG4	2536	12512	3325.67	9977	peg.9305	hypothetical protein
						9306	hypothetical protein
						9307	hypothetical protein
						9308	hypothetical protein
						9309	hypothetical protein
						9310	hypothetical protein
						9311	hypothetical protein
						9312	hypothetical protein
						9313	hypothetical protein
						9314	hypothetical protein
						9315	hypothetical protein
						9316	hypothetical protein
						9317	hypothetical protein
Rhodococcus_opacus_R7	pPDG4	13530	14099	190	570	#N/A	#N/A
Rhodococcus_opacus_R7	pPDG4	48454	48906	151	453	peg.9355	hypothetical protein
Rhodococcus_opacus_R7	pPDG4	64481	66008	509.333	1528	peg.9375	Mobile element protein
Rhodococcus_opacus_R7	pPDG4	83270	83808	179.667	539	peg.9392	XoxI
Rhodococcus_opacus_R7	pPDG4	85120	88337	1072.67	3218	peg.9394	Glyoxalase family protein
						9395	Quinone oxidoreductase (NADPH( EC:1.6.5.5 )
						9396	Fumarylacetoacetate hydrolase family protein
Rhodococcus_opacus_R7	pPDG4	89870	91857	662.667	1988	peg.9401	hypothetical protein
						9402	hypothetical protein
Rhodococcus_opacus_R7	pPDG4	95917	97447	510.333	1531	peg.9410	hypothetical protein
Rhodococcus_opacus_R7	pPDG4	98347	100686	780	2340	#N/A	#N/A
Rhodococcus_opacus_R7	pPDG4	103103	107426	1441.33	4324	#N/A	#N/A
Rhodococcus_opacus_R7	pPDG4	111652	112038	129	387	peg.9419	hypothetical protein
Rhodococcus_opacus_R7	pPDG4	115900	116404	168.333	505	#N/A	#N/A
Rhodococcus_opacus_R7	pPDG4	117832	119171	446.667	1340	peg.9428	putative quinone oxidoreductase
						9429	Fumarylacetoacetate hydrolase family protein
Rhodococcus_opacus_R7	pPDG4	122917	124014	366	1098	peg.9435	Phenylacetic acid degradation operon negative regulatory protein paaX
Rhodococcus_opacus_R7	pPDG4	125106	127394	763	2289	#N/A	#N/A
Rhodococcus_opacus_R7	pPDG4	132169	137067	1633	4899	peg.9442	hypothetical protein
						9443	hypothetical protein
						9444	NADH-FMN oxidoreductase
						9445	hypothetical protein
						9446	hypothetical protein
						9447	luciferase-like protein
Rhodococcus_opacus_R7	pPDG4	138303	142692	1463.33	4390	peg.9449	Transposase
Rhodococcus_opacus_R7	pPDG4	144794	147369	858.667	2576	peg.9453	hypothetical protein
Rhodococcus_opacus_R7	pPDG4	148765	150228	488	1464	#N/A	#N/A
Rhodococcus_opacus_R7	pPDG4	156638	164107	2490	7470	peg.9459	hypothetical protein
						9460	hypothetical protein
						9461	hypothetical protein
						9462	hypothetical protein
						9463	Serine/threonine protein kinase (EC 2.7.11.1)
						9464	hypothetical protein
						9465	hypothetical protein
						9466	hypothetical protein
						9467	Serine/threonine protein kinase (EC 2.7.11.1)
						9468	hypothetical protein
Rhodococcus_opacus_R7	pPDG4	164990	167863	958	2874	peg.9470	secreted protein
						9471	hypothetical protein
Rhodococcus_opacus_R7	pPDG4	168227	169803	525.667	1577	peg.9473	hypothetical protein
						9474	hypothetical protein
Rhodococcus_opacus_R7	pPDG4	170128	170599	157.333	472	#N/A	#N/A
Rhodococcus_opacus_R7	pPDG4	172636	180323	2562.67	7688	peg.9479	syc0386_c
						9480	hypothetical protein
						9481	hypothetical protein
						9482	[Genomic island nu Sa beta2]
Rhodococcus_opacus_R7	pPDG4	181724	190222	2833	8499	peg.9484	Putative deoxyribonuclease similar to YcfH, type 4
						9485	FIG014574: hypothetical protein
						9486	hypothetical protein
						9487	Phage T7 exclusion protein
						9488	hypothetical protein
						9489	hypothetical protein
						9490	hypothetical protein
						9491	hypothetical protein
						9492	hypothetical protein
Rhodococcus_opacus_R7	pPDG5	5272	5594	107.667	323	#N/A	#N/A
Rhodococcus_opacus_R7	pPDG5	12658	13265	202.667	608	peg.9506	hypothetical protein
						9507	hypothetical protein
Rhodococcus_opacus_R7	pPDG5	16012	18951	980	2940	peg.9512	hypothetical protein
						9513	hypothetical protein
						9514	hypothetical protein
						9515	hypothetical protein
Rhodococcus_opacus_R7	pPDG5	20037	20436	133.333	400	peg.9517	hypothetical protein
Rhodococcus_opacus_R7	pPDG5	22807	23472	222	666	peg.9521	NADH-FMN oxidoreductase
Rhodococcus_opacus_R7	pPDG5	24615	25175	187	561	#N/A	#N/A
			LENGHT (bp)	1145011

## Sheet: BCP1
genome	contig	start	stop	length(aa)	length(nt)	ORFs (FeatureID)	RAST function
Rhodococcus_sp_BCP1	Chromosome	1	1102	367.33	1102	1	hypothetical protein
Rhodococcus_sp_BCP1	Chromosome	11253	11945	231	693	9	2-oxo-4-hydroxy-4-carboxy--5-ureidoimidazoline (OHCU) decarboxylase
Rhodococcus_sp_BCP1	Chromosome	12796	13973	392.67	1178	11	hypothetical protein
Rhodococcus_sp_BCP1	Chromosome	39275	42637	1121	3363	37	hypothetical protein
						38	Acyl-CoA dehydrogenase, short-chain specific (EC 1.3.99.2)
Rhodococcus_sp_BCP1	Chromosome	45583	46193	203.67	611	42	FIG037376: hypothetical protein
Rhodococcus_sp_BCP1	Chromosome	59271	59920	216.67	650	58	hypothetical protein
Rhodococcus_sp_BCP1	Chromosome	60786	61449	221.33	664	60	hypothetical protein
Rhodococcus_sp_BCP1	Chromosome	93120	93443	108	324	85	hypothetical protein
Rhodococcus_sp_BCP1	Chromosome	97758	102719	1654	4962	88	hypothetical protein
						89	UPF0028 protein YchK
						90	CrtV-methyltransferase-like protein
						91	phi-Carotenoid synthase (EC 1.3.-.- and EC 2.1.1-)
						92	hypothetical protein
Rhodococcus_sp_BCP1	Chromosome	104051	105039	329.67	989	95	hypothetical protein
						96	hypothetical protein
Rhodococcus_sp_BCP1	Chromosome	108300	109915	538.67	1616	101	hypothetical protein
Rhodococcus_sp_BCP1	Chromosome	130510	131103	198	594	116	4-hydroxy-2-oxovalerate aldolase (EC 4.1.3.-)
Rhodococcus_sp_BCP1	Chromosome	131713	132654	314	942	118	hypothetical protein
Rhodococcus_sp_BCP1	Chromosome	134067	135524	486	1458	121	two-component system sensor kinase
						122	hypothetical protein
Rhodococcus_sp_BCP1	Chromosome	137183	139791	869.67	2609	124	Selenoprotein O and cysteine-containing homologs
						125	Dihydrofolate reductase (EC 1.5.1.3)
						126	hypothetical protein
						127	hypothetical protein
						128	hypothetical protein
Rhodococcus_sp_BCP1	Chromosome	157786	158270	161.67	485	149	3-ketoacyl-CoA thiolase (EC 2.3.1.16) @ Acetyl-CoA acetyltransferase (EC 2.3.1.9)
Rhodococcus_sp_BCP1	Chromosome	160331	160681	117	351	152	Transcriptional regulator, TetR family
Rhodococcus_sp_BCP1	Chromosome	191835	192430	198.67	596	183	HTH-type transcriptional activator tipA
Rhodococcus_sp_BCP1	Chromosome	210389	210844	152	456	201	Alpha,alpha-trehalose-phosphate synthase [UDP-forming] (EC 2.4.1.15)
Rhodococcus_sp_BCP1	Chromosome	215199	215794	198.67	596	205	Beta-ketoadipate enol-lactone hydrolase (EC 3.1.1.24)
Rhodococcus_sp_BCP1	Chromosome	216576	217451	292	876	207	3-oxoacyl-[acyl-carrier protein] reductase (EC 1.1.1.100)
Rhodococcus_sp_BCP1	Chromosome	231156	231744	196.33	589	221	Transcriptional regulator, GntR family
Rhodococcus_sp_BCP1	Chromosome	243556	244373	272.67	818	233	Acyl-CoA thioesterase II (EC 3.1.2.-)
Rhodococcus_sp_BCP1	Chromosome	244893	245942	350	1050	235	hypothetical protein
						236	hypothetical protein
Rhodococcus_sp_BCP1	Chromosome	254190	255719	510	1530	245	putative RNA polymerase sigma factor
						246	hypothetical protein
						247	hypothetical protein
Rhodococcus_sp_BCP1	Chromosome	257628	259314	562.33	1687	250	FIG01000150: hypothetical protein
						251	TesB-like acyl-CoA thioesterase 1
Rhodococcus_sp_BCP1	Chromosome	260112	262467	785.33	2356	253	serine/threonine protein kinase
						254	Phytoene dehydrogenase and related proteins
Rhodococcus_sp_BCP1	Chromosome	264157	265722	522	1566	257	Bis(5'-nucleosyl)-tetraphosphatase (asymmetrical) (EC 3.6.1.17)
						258	hypothetical protein
Rhodococcus_sp_BCP1	Chromosome	276008	276651	214.67	644	270	Bis(5'-nucleosyl)-tetraphosphatase (asymmetrical) (EC 3.6.1.17)
						271	hypothetical protein
Rhodococcus_sp_BCP1	Chromosome	309961	311729	589.67	1769	299	Long-chain-fatty-acid--CoA ligase (EC 6.2.1.3)
Rhodococcus_sp_BCP1	Chromosome	312376	314812	812.33	2437	301	FAD/FMN-containing dehydrogenases
Rhodococcus_sp_BCP1	Chromosome	317342	317749	136	408	305	hypothetical protein
Rhodococcus_sp_BCP1	Chromosome	329688	330749	354	1062	310	Isochorismatase (EC 3.3.2.1) of siderophore biosynthesis
Rhodococcus_sp_BCP1	Chromosome	333352	334021	223.33	670	315	probable exported protease [EC:3.4.-.-]
Rhodococcus_sp_BCP1	Chromosome	345256	346280	341.67	1025	325	putative sodium:dicarboxylate symporter
Rhodococcus_sp_BCP1	Chromosome	351448	354524	1025.67	3077	331	NADPH dehydrogenase
						332	FIG00821143: hypothetical protein
Rhodococcus_sp_BCP1	Chromosome	355692	358143	817.33	2452	334	NAD synthetase (EC 6.3.1.5) / Glutamine amidotransferase chain of NAD synthetase
						335	PLP-dependent enzyme
						336	hypothetical protein
Rhodococcus_sp_BCP1	Chromosome	358863	362531	1223	3669	338	Permease of the drug/metabolite transporter (DMT) superfamily
						339	LysR-family transcriptional regulator
Rhodococcus_sp_BCP1	Chromosome	363350	365012	554.33	1663	341	hypothetical protein
						342	F420-dependent glucose-6-phosphate dehydrogenase
Rhodococcus_sp_BCP1	Chromosome	387070	388818	583	1749	369	hypothetical protein
						370	hypothetical protein
Rhodococcus_sp_BCP1	Chromosome	391056	391685	210	630	372	hypothetical protein
Rhodococcus_sp_BCP1	Chromosome	397259	397967	236.33	709	379	Two-component system response regulator
						380	FIG00995174: hypothetical protein
Rhodococcus_sp_BCP1	Chromosome	400602	401343	247.33	742	383	putative lipoprotein
Rhodococcus_sp_BCP1	Chromosome	441400	449391	2664	7992	423	hypothetical protein
						424	FIG00995920: hypothetical protein
						425	hypothetical protein
						426	hypothetical protein
						427	hypothetical protein
						428	hypothetical protein
						429	hypothetical protein
Rhodococcus_sp_BCP1	Chromosome	449770	453060	1097	3291	431	hypothetical protein
						432	probable replicative DNA helicase
						433	hypothetical protein
						434	hypothetical protein
Rhodococcus_sp_BCP1	Chromosome	468254	468588	111.67	335	451	FIG00999376: hypothetical protein
Rhodococcus_sp_BCP1	Chromosome	507547	508217	223.67	671	483	Aldehyde dehydrogenase (EC 1.2.1.3)
Rhodococcus_sp_BCP1	Chromosome	539364	539791	142.67	428	515	Hydride transferase 1 (Fragment)
Rhodococcus_sp_BCP1	Chromosome	565909	568165	752.33	2257	539	Transcriptional regulator, GntR family
						540	probable oxidoreductase/Short-chain dehydrogenase
Rhodococcus_sp_BCP1	Chromosome	568597	568984	129.33	388	542	Trk system potassium uptake protein TrkA
Rhodococcus_sp_BCP1	Chromosome	577565	580624	1020	3060	549	Organic hydroperoxide resistance transcriptional regulator
						550	ATP-dependent Clp protease ATP-binding subunit ClpA
						551	MCE-family protein Mce1C
Rhodococcus_sp_BCP1	Chromosome	594116	597057	980.67	2942	564	transcriptional regulator, AraC family protein
						565	Aspartate aminotransferase (EC 2.6.1.1)
						566	FIG00824105: hypothetical protein
Rhodococcus_sp_BCP1	Chromosome	597974	598312	113	339	568	hypothetical protein
Rhodococcus_sp_BCP1	Chromosome	641746	642229	161.33	484	615	aldose 1-epimerase( EC:5.1.3.3 )
Rhodococcus_sp_BCP1	Chromosome	662512	663283	257.33	772	637	transcriptional regulator, HTH_3 family
Rhodococcus_sp_BCP1	Chromosome	669576	670036	153.67	461	645	hypothetical protein
Rhodococcus_sp_BCP1	Chromosome	673917	675331	471.67	1415	649	hypothetical protein
						650	transcriptional regulator, LysR family
						651	Mlr0593 protein
Rhodococcus_sp_BCP1	Chromosome	708015	708519	168.33	505	684	hypothetical protein
Rhodococcus_sp_BCP1	Chromosome	710849	713925	1025.67	3077	689	hypothetical protein
						690	protein of unknown function DUF302
						691	Ribulose-phosphate 3-epimerase (EC 5.1.3.1)
						692	putative Clp protease subunit
Rhodococcus_sp_BCP1	Chromosome	724228	724695	156	468	702	putative signal-transduction protein with CBS domains
Rhodococcus_sp_BCP1	Chromosome	730319	733427	1036.33	3109	708	hypothetical protein
						709	putative two-component system response transcriptional regulator
Rhodococcus_sp_BCP1	Chromosome	747103	747900	266	798	723	Acyl-CoA dehydrogenase (EC 1.3.99.3)
Rhodococcus_sp_BCP1	Chromosome	769763	770101	113	339	743	hypothetical protein
Rhodococcus_sp_BCP1	Chromosome	776268	777367	366.67	1100	750	Phosphonate ABC transporter phosphate-binding periplasmic component (TC 3.A.1.9.1)
Rhodococcus_sp_BCP1	Chromosome	783394	783714	107	321	762	Two-component response regulator
Rhodococcus_sp_BCP1	Chromosome	793304	795918	871.67	2615	774	Ribosomal-protein-S5p-alanine acetyltransferase
						775	PROBABLE CONSERVED TRANSMEMBRANE PROTEIN
Rhodococcus_sp_BCP1	Chromosome	810266	810596	110.33	331	792	rRNA small subunit methyltransferase I
Rhodococcus_sp_BCP1	Chromosome	843977	844718	247.33	742	823	Glyoxalase family protein
Rhodococcus_sp_BCP1	Chromosome	863751	864307	185.67	557	839	hypothetical protein
Rhodococcus_sp_BCP1	Chromosome	875668	877972	768.33	2305	851	Transcription-repair coupling factor
						852	Nucleoside triphosphate pyrophosphohydrolase MazG (EC 3.6.1.8)
Rhodococcus_sp_BCP1	Chromosome	878446	880688	747.67	2243	854	hypothetical protein
Rhodococcus_sp_BCP1	Chromosome	902267	904614	782.67	2348	877	FIG004853: possible toxin to DivIC
						878	Exopolyphosphatase (EC 3.6.1.11)
						879	hypothetical protein-signal peptide prediction
						880	hypothetical protein-signal peptide prediction
						881	hypothetical protein-signal peptide prediction
Rhodococcus_sp_BCP1	Chromosome	907093	907854	254	762	885	hypothetical protein
Rhodococcus_sp_BCP1	Chromosome	909232	909996	255	765	887	hypothetical protein
						888	POSSIBLE TRANSMEMBRANE PROTEIN
Rhodococcus_sp_BCP1	Chromosome	953320	954031	237.33	712	929	4-hydroxy-3-methylbut-2-enyl diphosphate reductase (EC 1.17.1.2)
Rhodococcus_sp_BCP1	Chromosome	2305972	2307101	376.67	1130	977	Probable sugar-transport ATP-binding protein ABC transporter
Rhodococcus_sp_BCP1	Chromosome	2308014	2310801	929.33	2788	979	hypothetical protein
						980	probable sugar ABC transporter, substrate-binding protein, putative
Rhodococcus_sp_BCP1	Chromosome	2321482	2322755	424.67	1274	990	Dolichol-phosphate mannosyltransferase (EC 2.4.1.83) in lipid-linked oligosaccharide synthesis cluster
						991	14 kDa antigen (16 kDa antigen) (HSP 16.3)
Rhodococcus_sp_BCP1	Chromosome	2351351	2352134	261.33	784	1000	Long-chain-fatty-acid--CoA ligase (EC 6.2.1.3)
Rhodococcus_sp_BCP1	Chromosome	2352525	2353705	393.67	1181	1002	hypothetical protein
						1003	hypothetical protein
Rhodococcus_sp_BCP1	Chromosome	2375572	2377060	496.33	1489	1022	oxidoreductase, FAD-dependent
Rhodococcus_sp_BCP1	Chromosome	2392428	2396165	1246	3738	1037	Hypothetical nudix hydrolase YeaB
						1038	hypothetical protein
						1039	hypothetical protein
						1040	hypothetical protein
						1041	hypothetical protein
						1042	hypothetical protein
						1043	hypothetical protein
Rhodococcus_sp_BCP1	Chromosome	2443794	2445741	649.33	1948	1082	Translation initiation factor 3
Rhodococcus_sp_BCP1	Chromosome	2451457	2452325	289.67	869	1087	Excinuclease ABC subunit A
Rhodococcus_sp_BCP1	Chromosome	2467852	2468163	104	312	1092	Malonyl CoA-acyl carrier protein transacylase (EC 2.3.1.39)
Rhodococcus_sp_BCP1	Chromosome	2468613	2469681	356.33	1069	1094	hypothetical protein
Rhodococcus_sp_BCP1	Chromosome	2471119	2471978	286.67	860	1097	hypothetical protein
Rhodococcus_sp_BCP1	Chromosome	2473327	2476776	1150	3450	1099	hypothetical protein
						1100	hypothetical protein
Rhodococcus_sp_BCP1	Chromosome	2480249	2481344	365.33	1096	1102	hypothetical protein
Rhodococcus_sp_BCP1	Chromosome	2482508	2483792	428.33	1285	1104	hypothetical protein
						1105	hypothetical protein
Rhodococcus_sp_BCP1	Chromosome	2514405	2515244	280	840	1132	Excinuclease ABC subunit B
Rhodococcus_sp_BCP1	Chromosome	2520128	2521791	554.67	1664	1138	SSU ribosomal protein S1p
Rhodococcus_sp_BCP1	Chromosome	2526397	2526932	178.67	536	1143	amino acid ABC transporter, permease protein (glnP)
Rhodococcus_sp_BCP1	Chromosome	2541346	2542018	224.33	673	1159	hypothetical protein
Rhodococcus_sp_BCP1	Chromosome	2548392	2548818	142.33	427	1163	Probable cation-transporting ATPase I (EC 3.6.3.-)
Rhodococcus_sp_BCP1	Chromosome	2550134	2551847	571.33	1714	1166	hypothetical protein
						1167	hypothetical protein
Rhodococcus_sp_BCP1	Chromosome	2561847	2562835	329.67	989	1177	Acyl-CoA thioesterase II (EC 3.1.2.-)
						1178	Pyruvate kinase (EC 2.7.1.40)
Rhodococcus_sp_BCP1	Chromosome	2565234	2565580	115.67	347	1181	Non-specific DNA-binding protein Dps / Iron-binding ferritin-like antioxidant protein / Ferroxidase (EC 1.16.3.1)
Rhodococcus_sp_BCP1	Chromosome	2585158	2585720	187.67	563	1197	Transcriptional regulator, MarR family
						1198	Membrane alanine aminopeptidase N (EC 3.4.11.2)
Rhodococcus_sp_BCP1	Chromosome	2599869	2600219	117	351	1216	Beta-galactosidase (EC 3.2.1.23)
Rhodococcus_sp_BCP1	Chromosome	2607226	2608927	567.33	1702	1223	Nudix-related transcriptional regulator NrtR
Rhodococcus_sp_BCP1	Chromosome	2614873	2615866	331.33	994	1231	putative succinate dehydrogenase [membrane anchor subunit] (succinic dehydrogenase)
						1232	FIG00994468: hypothetical protein
Rhodococcus_sp_BCP1	Chromosome	2626512	2627937	475.33	1426	1241	Glycogen debranching enzyme (EC 3.2.1.-)
						1242	Malto-oligosyltrehalose synthase (EC 5.4.99.15)
Rhodococcus_sp_BCP1	Chromosome	2647505	2647970	155.33	466	1250	hypothetical protein
Rhodococcus_sp_BCP1	Chromosome	2649441	2652860	1140	3420	1253	Mg/Co/Ni transporter MgtE / CBS domain
						1254	UPF0225 protein YchJ
						1255	hypothetical protein
						1256	hypothetical protein
Rhodococcus_sp_BCP1	Chromosome	2659597	2661294	566	1698	1263	Threonine dehydratase (EC 4.3.1.19)
						1264	AclJ
Rhodococcus_sp_BCP1	Chromosome	2669512	2676613	2367.33	7102	1271	Cytochrome P450
						1272	hypothetical protein
						1273	hypothetical protein
						1274	hypothetical protein
						1275	Chorismate mutase I (EC 5.4.99.5)
Rhodococcus_sp_BCP1	Chromosome	2678195	2678624	143.33	430	1278	FIG00663192: hypothetical protein
Rhodococcus_sp_BCP1	Chromosome	2683391	2684294	301.33	904	1282	Protein rarD
Rhodococcus_sp_BCP1	Chromosome	2750796	2751616	273.67	821	1346	Ubiquinol--cytochrome c reductase, cytochrome B subunit (EC 1.10.2.2)
Rhodococcus_sp_BCP1	Chromosome	2805318	2809115	1266	3798	1396	hypothetical protein
						1397	hypothetical protein
						1398	hypothetical protein
						1399	hypothetical protein
						1400	hypothetical protein
						1401	hypothetical protein
Rhodococcus_sp_BCP1	Chromosome	2825920	2826670	250.33	751	1416	Beta-lactamase class C and other penicillin binding proteins
Rhodococcus_sp_BCP1	Chromosome	2828133	2828581	149.67	449	1418	hypothetical protein
Rhodococcus_sp_BCP1	Chromosome	2831524	2833582	686.33	2059	1423	Lactoylglutathione lyase (EC 4.4.1.5) @ Cadmium-induced protein CadI
Rhodococcus_sp_BCP1	Chromosome	2834240	2836521	760.67	2282	1425	hypothetical protein
						1426	two component transcriptional regulator, winged helix family
						1427	hypothetical protein
Rhodococcus_sp_BCP1	Chromosome	2857343	2857784	147.33	442	1447	Asp-tRNAAsn/Glu-tRNAGln amidotransferase A subunit and related amidases
Rhodococcus_sp_BCP1	Chromosome	2920250	2920611	120.67	362	1509	3-isopropylmalate dehydrogenase (EC 1.1.1.85)
Rhodococcus_sp_BCP1	Chromosome	2959315	2960076	254	762	1546	hypothetical protein
						1547	Lactoylglutathione lyase and related lyases
Rhodococcus_sp_BCP1	Chromosome	2995072	2995727	218.67	656	1582	Formaldehyde dehydrogenase MscR, NAD/mycothiol-dependent (EC 1.2.1.66) / S-nitrosomycothiol reductase MscR
Rhodococcus_sp_BCP1	Chromosome	3020866	3021534	223	669	1609	Probable acyl-CoA dehydrogenase (EC 1.3.99.3)
						1610	hypothetical protein
Rhodococcus_sp_BCP1	Chromosome	3130583	3130964	127.33	382	1717	POSSIBLE METHYLTRANSFERASE (METHYLASE) (EC 2.1.1.-)
Rhodococcus_sp_BCP1	Chromosome	3138591	3139314	241.33	724	1728	possible protein-tyrosine phosphatase
						1729	hypothetical protein
Rhodococcus_sp_BCP1	Chromosome	3144426	3147523	1032.67	3098	1735	hypothetical protein
						1736	hypothetical protein
						1737	hypothetical protein
Rhodococcus_sp_BCP1	Chromosome	3162725	3164262	512.67	1538	1749	Transcriptional regulator, GntR family domain / Aspartate aminotransferase (EC 2.6.1.1)
						1750	Transcriptional regulator, MerR family
Rhodococcus_sp_BCP1	Chromosome	3180947	3182625	559.67	1679	1767	putative permease binding-protein component
						1768	Putative transmembrane efflux protein
Rhodococcus_sp_BCP1	Chromosome	3208541	3210691	717	2151	1797	tRNA (cytosine34-2'-O-)-methyltransferase (EC 2.1.1.-)
						1798	Isopentenyl-diphosphate delta-isomerase (EC 5.3.3.2)
						1799	RNA polymerase sigma-70 factor
Rhodococcus_sp_BCP1	Chromosome	3231926	3233487	520.67	1562	1820	hypothetical protein
						1821	HNH nuclease
Rhodococcus_sp_BCP1	Chromosome	3267038	3268998	653.67	1961	1856	hypothetical protein
						1857	hypothetical protein
Rhodococcus_sp_BCP1	Chromosome	3271625	3272103	159.67	479	1861	LSU ribosomal protein L13p (L13Ae)
Rhodococcus_sp_BCP1	Chromosome	3275283	3281633	2117	6351	1865	FtsK/SpoIIIE family protein
						1866	Integrase
						1867	hypothetical protein
						1868	hypothetical protein
						1869	hypothetical protein
						1870	hypothetical protein
Rhodococcus_sp_BCP1	Chromosome	3282559	3284029	490.33	1471	1872	Phage major capsid protein #Fam0024
						1873	Tellurium resistance protein terD
						1874	hypothetical protein
Rhodococcus_sp_BCP1	Chromosome	3285064	3297493	4143.33	12430	1876	FtsK/SpoIIIE family protein
						1877	hypothetical protein
						1878	hypothetical protein
						1879	hypothetical protein
						1880	hypothetical protein
						1881	hypothetical protein
						1882	hypothetical protein
						1883	hypothetical protein
						1884	hypothetical protein
						1885	hypothetical protein
Rhodococcus_sp_BCP1	Chromosome	3307695	3308154	153.33	460	1894	Transcriptional regulator, TetR family
Rhodococcus_sp_BCP1	Chromosome	3333723	3334577	285	855	1935	Probable short-chain dehydrogenase
Rhodococcus_sp_BCP1	Chromosome	3417645	3419330	562	1686	1970	Cyclic amid hydrolase in mycofactocin cluster
						1971	hypothetical protein
Rhodococcus_sp_BCP1	Chromosome	3420895	3422998	701.33	2104	1974	Integral membrane protein
						1975	Small hypothetical protein Hyp1
Rhodococcus_sp_BCP1	Chromosome	3424618	3428949	1444	4332	1978	PhnB protein
						1979	sigma-70 region 2 domain protein
						1980	hypothetical protein
						1981	Mg(2+) transport ATPase, P-type (EC 3.6.3.2)
Rhodococcus_sp_BCP1	Chromosome	3430793	3431639	282.33	847	1984	GCN5-related N-acetyltransferase
Rhodococcus_sp_BCP1	Chromosome	3431962	3433165	401.33	1204	1986	Transcriptional regulator, TetR family
Rhodococcus_sp_BCP1	Chromosome	3435745	3436887	381	1143	1989	GntR family transcriptional regulator SAV6752 @ Transcriptional regulator, GntR family domain
Rhodococcus_sp_BCP1	Chromosome	3439294	3439862	189.67	569	1992	FIG00998894: hypothetical protein
Rhodococcus_sp_BCP1	Chromosome	3453177	3453705	176.33	529	2004	putative ABC transporter ATP-binding protein
Rhodococcus_sp_BCP1	Chromosome	3458281	3459620	446.67	1340	2010	FIG00994871: hypothetical protein
						2011	Alcohol dehydrogenase (EC 1.1.1.1)
Rhodococcus_sp_BCP1	Chromosome	3496106	3498014	636.33	1909	2050	putative integral membrane protein
						2051	putative iron sulphur protein (putative secreted protein)
						2052	FIG01127613: hypothetical protein
Rhodococcus_sp_BCP1	Chromosome	3558812	3559279	156	468	2118	FIG00997523: hypothetical protein
Rhodococcus_sp_BCP1	Chromosome	3573781	3574266	162	486	2132	FIG00995049: hypothetical protein
Rhodococcus_sp_BCP1	Chromosome	3616075	3617151	359	1077	2175	Short chain dehydrogenase
Rhodococcus_sp_BCP1	Chromosome	3646375	3647092	239.33	718	2206	hypothetical protein
						2207	hypothetical protein
Rhodococcus_sp_BCP1	Chromosome	3647721	3648330	203.33	610	2209	Uncharacterized methyltransferase SCO0760
Rhodococcus_sp_BCP1	Chromosome	3658287	3659415	376.33	1129	2220	hypothetical protein
						2221	conserved hypothetical protein
						2222	hypothetical protein
Rhodococcus_sp_BCP1	Chromosome	3659804	3660141	112.67	338	2224	hypothetical protein
Rhodococcus_sp_BCP1	Chromosome	3661082	3661837	252	756	2227	hypothetical protein
Rhodococcus_sp_BCP1	Chromosome	3663102	3663462	120.33	361	2230	RNA polymerase sigma factor SigB
Rhodococcus_sp_BCP1	Chromosome	3700342	3701730	463	1389	2263	hypothetical protein
						2264	hypothetical protein
						2265	putative stress-responsive transcriptional regulator
Rhodococcus_sp_BCP1	Chromosome	3703637	3704824	396	1188	2268	hypothetical protein
Rhodococcus_sp_BCP1	Chromosome	3717067	3717646	193.33	580	2278	hypothetical protein
Rhodococcus_sp_BCP1	Chromosome	3745230	3746869	546.67	1640	2309	Transcriptional regulator, MerR family
					1	2310	Ribulose-5-phosphate 4-epimerase and related epimerases and aldolases
Rhodococcus_sp_BCP1	Chromosome	3811127	3811760	211.33	634	2365	hypothetical protein
Rhodococcus_sp_BCP1	Chromosome	3865870	3866515	215.33	646	2416	hypothetical protein
Rhodococcus_sp_BCP1	Chromosome	3879817	3881198	460.67	1382	2430	Transcriptional regulator, TetR family
						2431	Bile acid 7-alpha dehydratase BaiE (EC 4.2.1.106)
Rhodococcus_sp_BCP1	Chromosome	3882090	3883324	411.67	1235	2433	Oxidoreductase, short chain dehydrogenase/reductase family
Rhodococcus_sp_BCP1	Chromosome	3894685	3895126	147.33	442	2445	hypothetical protein
Rhodococcus_sp_BCP1	Chromosome	3934279	3935663	461.67	1385	2483	POSSIBLE TRANSCRIPTIONAL REGULATORY PROTEIN
Rhodococcus_sp_BCP1	Chromosome	3949122	3950776	551.67	1655	2492	Long-chain-fatty-acid--CoA ligase (EC 6.2.1.3)
Rhodococcus_sp_BCP1	Chromosome	3991548	3993065	506	1518	2514	hypothetical protein
Rhodococcus_sp_BCP1	Chromosome	4000345	4000948	201.33	604	2521	hypothetical protein
Rhodococcus_sp_BCP1	Chromosome	4019018	4019492	158.33	475	2540	hypothetical protein
Rhodococcus_sp_BCP1	Chromosome	4020695	4022123	476.33	1429	2543	hypothetical protein
Rhodococcus_sp_BCP1	Chromosome	4024975	4026825	617	1851	2547	Amidases related to nicotinamidase
Rhodococcus_sp_BCP1	Chromosome	4029420	4030063	214.67	644	2551	Transcriptional regulator, TetR family
						2552	Terminal oxygenase KshA
Rhodococcus_sp_BCP1	Chromosome	4034716	4036802	695.67	2087	2556	3-oxoacyl-[acyl-carrier protein] reductase (EC 1.1.1.100)
						2557	ERCC4-type nuclease
Rhodococcus_sp_BCP1	Chromosome	4037244	4037777	178	534	2559	Saccharopine dehydrogenase (EC 1.5.1.7)
Rhodococcus_sp_BCP1	Chromosome	4038332	4039838	502.33	1507	2561	hypothetical protein
						2562	Dihydrofolate reductase (EC 1.5.1.3)
Rhodococcus_sp_BCP1	Chromosome	4042490	4042948	153	459	2566	hypothetical protein
Rhodococcus_sp_BCP1	Chromosome	4048720	4049389	223.33	670	2571	hypothetical protein
Rhodococcus_sp_BCP1	Chromosome	4056764	4057263	166.67	500	2579	Transcriptional regulator, TetR family
Rhodococcus_sp_BCP1	Chromosome	4061160	4061611	150.67	452	2584	2,4-dienoyl-CoA reductase, mitochondrial precursor (EC 1.3.1.34)
Rhodococcus_sp_BCP1	Chromosome	4067700	4068111	137.33	412	2592	Ferredoxin, 2Fe-2S
Rhodococcus_sp_BCP1	Chromosome	4122398	4124579	727.33	2182	2640	hypothetical protein
Rhodococcus_sp_BCP1	Chromosome	4131509	4132383	291.67	875	2647	Alcohol dehydrogenase (EC 1.1.1.1)
Rhodococcus_sp_BCP1	Chromosome	4134697	4137391	898.33	2695	2650	3-oxoacyl-[acyl-carrier protein] reductase (EC 1.1.1.100)
						2651	Acetyl-coenzyme A synthetase (EC 6.2.1.1)
Rhodococcus_sp_BCP1	Chromosome	4139335	4140048	238	714	2654	2,3-dihydroxy-p-cumate dioxygenase
Rhodococcus_sp_BCP1	Chromosome	4143383	4145359	659	1977	2659	hypothetical protein
Rhodococcus_sp_BCP1	Chromosome	4151825	4155287	1154.33	3463	2666	Dipeptide transport system permease protein DppB (TC 3.A.1.5.2)
						2667	Oligopeptide ABC transporter, periplasmic oligopeptide-binding protein OppA (TC 3.A.1.5.1)
Rhodococcus_sp_BCP1	Chromosome	4156604	4157962	453	1359	2670	carboxylesterase
Rhodococcus_sp_BCP1	Chromosome	4178012	4178616	201.67	605	2689	hypothetical protein
Rhodococcus_sp_BCP1	Chromosome	4182595	4183543	316.33	949	2694	Transcriptional regulator, ArsR family
						2695	Major facilitator superfamily (MFS) transporter
						2696	hypothetical protein
Rhodococcus_sp_BCP1	Chromosome	4186402	4187890	496.33	1489	2700	TolA protein
						2701	protein of unknown function DUF820
Rhodococcus_sp_BCP1	Chromosome	4190393	4192626	744.67	2234	2705	Long-chain-fatty-acid--CoA ligase (EC 6.2.1.3)
						2706	Hydrolases of the alpha/beta superfamily
Rhodococcus_sp_BCP1	Chromosome	4201418	4202038	207	621	2714	FIG01136543: hypothetical protein
Rhodococcus_sp_BCP1	Chromosome	4208622	4209286	221.67	665	2721	hypothetical protein
Rhodococcus_sp_BCP1	Chromosome	4224583	4225706	374.67	1124	2738	Long-chain-fatty-acid--CoA ligase (EC 6.2.1.3)
Rhodococcus_sp_BCP1	Chromosome	4227946	4230800	951.67	2855	2740	hypothetical protein
						2741	NAD-specific glutamate dehydrogenase (EC 1.4.1.2), large form
Rhodococcus_sp_BCP1	Chromosome	4237503	4237825	107.67	323	2747	Transcriptional regulator, TetR family
Rhodococcus_sp_BCP1	Chromosome	4246099	4246649	183.67	551	2755	Agmatine deiminase (EC 3.5.3.12)
Rhodococcus_sp_BCP1	Chromosome	4261670	4263168	499.67	1499	2770	NADH:flavin oxidoreductases, Old Yellow Enzyme family
						2771	Long-chain-fatty-acid--CoA ligase (EC 6.2.1.3)
Rhodococcus_sp_BCP1	Chromosome	4286450	4286867	139.33	418	2795	hypothetical protein
Rhodococcus_sp_BCP1	Chromosome	4310578	4311441	288	864	2817	Acetoin dehydrogenase E1 component beta-subunit (EC 1.2.4.-)
Rhodococcus_sp_BCP1	Chromosome	4318979	4319909	310.33	931	2825	3-oxoacyl-[acyl-carrier protein] reductase (EC 1.1.1.100)
Rhodococcus_sp_BCP1	Chromosome	4320314	4320888	191.67	575	2827	Aldehyde dehydrogenase (EC 1.2.1.3); Probable coniferyl aldehyde dehydrogenase (EC 1.2.1.68)
Rhodococcus_sp_BCP1	Chromosome	4326807	4327962	385.33	1156	2835	Transcriptional regulator, TetR family
Rhodococcus_sp_BCP1	Chromosome	4329928	4331198	423.67	1271	2839	oxetanocin A resistance protein
						2840	hypothetical protein
Rhodococcus_sp_BCP1	Chromosome	4332761	4334033	424.33	1273	2842	hypothetical protein
						2843	hypothetical protein
Rhodococcus_sp_BCP1	Chromosome	4334960	4335509	183.33	550	2845	hypothetical protein
Rhodococcus_sp_BCP1	Chromosome	4342636	4343809	391.33	1174	2852	Oxidoreductase (flavoprotein)
Rhodococcus_sp_BCP1	Chromosome	4389969	4390683	238.33	715	2892	Phosphoenolpyruvate carboxykinase [GTP] (EC 4.1.1.32)
Rhodococcus_sp_BCP1	Chromosome	4424118	4424887	256.67	770	2919	hypothetical protein
Rhodococcus_sp_BCP1	Chromosome	4426268	4430790	1507.67	4523	2922	hypothetical protein
						2923	FIG01001648: hypothetical protein
						2924	hypothetical protein
						2925	hypothetical protein
Rhodococcus_sp_BCP1	Chromosome	4434074	4435348	425	1275	2929	Polyhydroxyalkanoic acid synthase
Rhodococcus_sp_BCP1	Chromosome	4448042	4449114	357.67	1073	2942	Hydroxymethylglutaryl-CoA lyase (EC 4.1.3.4)
						2943	Mesaconyl-CoA hydratase
Rhodococcus_sp_BCP1	Chromosome	4454772	4455985	404.67	1214	2950	ABC transporter, family 2
Rhodococcus_sp_BCP1	Chromosome	4466444	4467052	203	609	2961	Enoyl-CoA hydratase (EC 4.2.1.17)
Rhodococcus_sp_BCP1	Chromosome	4467499	4468466	322.67	968	2963	Transcriptional regulator, PadR family
						2964	hypothetical protein
Rhodococcus_sp_BCP1	Chromosome	4477885	4478501	205.67	617	2975	possible Chromosome condensation protein
Rhodococcus_sp_BCP1	Chromosome	4487203	4489578	792	2376	2984	hypothetical protein
						2985	DNA-binding response regulator, LuxR family
Rhodococcus_sp_BCP1	Chromosome	4503592	4504104	171	513	3001	3-oxoacyl-[acyl-carrier protein] reductase (EC 1.1.1.100)
Rhodococcus_sp_BCP1	Chromosome	4510498	4510872	125	375	3008	NADH-FMN oxidoreductase
Rhodococcus_sp_BCP1	Chromosome	4530057	4532660	868	2604	3027	hypothetical protein
						3028	Magnesium and cobalt transport protein CorA
						3029	DNA polymerase III subunit epsilon
Rhodococcus_sp_BCP1	Chromosome	4535092	4536176	361.67	1085	3034	hypothetical protein
						3035	hypothetical protein
Rhodococcus_sp_BCP1	Chromosome	4538283	4539441	386.33	1159	3037	hypothetical protein
						3038	hypothetical protein
Rhodococcus_sp_BCP1	Chromosome	4540853	4541468	205.33	616	3040	hypothetical protein
Rhodococcus_sp_BCP1	Chromosome	4577343	4577932	196.67	590	3079	Arsenical-resistance protein ACR3
Rhodococcus_sp_BCP1	Chromosome	4582428	4583361	311.33	934	3085	hypothetical protein
Rhodococcus_sp_BCP1	Chromosome	4583765	4584670	302	906	3087	hypothetical protein
						3088	hypothetical protein
Rhodococcus_sp_BCP1	Chromosome	4594247	4600673	2142.33	6427	3096	Catalyzes the cleavage of p-aminobenzoyl-glutamate to p-aminobenzoate and glutamate, subunit A
						3097	putative membrane protein
						3098	Outer membrane protein romA
Rhodococcus_sp_BCP1	Chromosome	4605226	4606580	451.67	1355	3105	Iron compound ABC transporter, ATP-binding protein
Rhodococcus_sp_BCP1	Chromosome	4624054	4625194	380.33	1141	3124	Transcriptional regulator, MarR family
Rhodococcus_sp_BCP1	Chromosome	4632122	4633355	411.33	1234	3131	hypothetical protein
Rhodococcus_sp_BCP1	Chromosome	4636318	4637298	327	981	3135	Transcriptional regulator, GntR family
Rhodococcus_sp_BCP1	Chromosome	4640890	4641825	312	936	3139	hypothetical protein
						3140	Butyryl-CoA dehydrogenase (EC 1.3.99.2)
Rhodococcus_sp_BCP1	Chromosome	4649546	4650229	228	684	3148	Ferric iron ABC transporter, iron-binding protein
Rhodococcus_sp_BCP1	Chromosome	4672938	4673428	163.67	491	3169	FIG00998616: hypothetical protein
Rhodococcus_sp_BCP1	Chromosome	4676169	4680761	1531	4593	3173	hypothetical protein
						3174	hypothetical protein
						3175	Poly(3-hydroxyalkanoate) depolymerase
Rhodococcus_sp_BCP1	Chromosome	4681340	4682465	375.33	1126	3177	Beta-lactamase (EC 3.5.2.6)
						3178	hypothetical protein
Rhodococcus_sp_BCP1	Chromosome	4715456	4718386	977	2931	3214	PE-PGRS virulence associated protein
						3215	hypothetical protein
						3216	hypothetical protein
Rhodococcus_sp_BCP1	Chromosome	4719669	4720115	149	447	3218	hypothetical protein
Rhodococcus_sp_BCP1	Chromosome	4731642	4732917	425.33	1276	3232	L-lactate permease
						3233	hypothetical protein
Rhodococcus_sp_BCP1	Chromosome	4742088	4742500	137.67	413	3244	4-carboxymuconolactone decarboxylase (EC 4.1.1.44)
Rhodococcus_sp_BCP1	Chromosome	4743489	4744282	264.67	794	3246	Acetyl-CoA acetyltransferase (EC 2.3.1.9)
Rhodococcus_sp_BCP1	Chromosome	4783693	4784126	144.67	434	3286	benzoate dioxygenase, ferredoxin reductase component / 1,2-dihydroxycyclohexa-3,5-diene-1-carboxylate dehydrogenase (EC 1.3.1.25)
Rhodococcus_sp_BCP1	Chromosome	4790519	4791865	449	1347	3293	Cyclohexanone monooxygenase (EC 1.14.13.22)
Rhodococcus_sp_BCP1	Chromosome	4792422	4793361	313.33	940	3295	RNA polymerase sigma-70 factor
Rhodococcus_sp_BCP1	Chromosome	4811188	4811712	175	525	3312	Sporulation regulatory protein WhiD
Rhodococcus_sp_BCP1	Chromosome	4815147	4816451	435	1305	3316	Esterase/lipase/thioesterase
Rhodococcus_sp_BCP1	Chromosome	4816828	4818179	450.67	1352	3318	hypothetical protein
Rhodococcus_sp_BCP1	Chromosome	4820253	4820928	225.33	676	3321	Cytochrome P450
Rhodococcus_sp_BCP1	Chromosome	4823585	4824763	393	1179	3324	Enoyl-CoA hydratase (EC 4.2.1.17)
						3325	Transcriptional regulator, GntR family
Rhodococcus_sp_BCP1	Chromosome	4828144	4829120	325.67	977	3328	short-chain dehydrogenase/reductase SDR( EC:1.1.1.275 )
Rhodococcus_sp_BCP1	Chromosome	4829982	4830876	298.33	895	3330	hypothetical protein
						3331	Possible ethyl tert-butyl ether degradation protein EthD
Rhodococcus_sp_BCP1	Chromosome	4831754	4833006	417.67	1253	3333	2,4-dienoyl-CoA reductase [NADPH] (EC 1.3.1.34)
Rhodococcus_sp_BCP1	Chromosome	4838155	4840333	726.33	2179	3338	Long-chain-fatty-acid--CoA ligase (EC 6.2.1.3)
						3339	hypothetical protein
Rhodococcus_sp_BCP1	Chromosome	4845167	4845762	198.67	596	3344	hypothetical protein
Rhodococcus_sp_BCP1	Chromosome	4847551	4849304	584.67	1754	3347	Cytochrome P450
Rhodococcus_sp_BCP1	Chromosome	4852298	4852751	151.33	454	3350	hypothetical protein
Rhodococcus_sp_BCP1	Chromosome	4861884	4863005	374	1122	3359	Aldehyde dehydrogenase (EC 1.2.1.3)
Rhodococcus_sp_BCP1	Chromosome	4868880	4870402	507.67	1523	3366	Butyryl-CoA dehydrogenase (EC 1.3.99.2)
Rhodococcus_sp_BCP1	Chromosome	4871767	4876362	1532	4596	3369	3-hydroxyacyl-CoA dehydrogenase
						3370	Enoyl-CoA hydratase (EC 4.2.1.17)
						3371	Mobile element protein
						3372	hypothetical protein
Rhodococcus_sp_BCP1	Chromosome	4876672	4878118	482.33	1447	3374	Branched-chain amino acid transport ATP-binding protein LivG (TC 3.A.1.4.1)
Rhodococcus_sp_BCP1	Chromosome	4887357	4887909	184.33	553	3386	FIG003003: hypothetical protein
Rhodococcus_sp_BCP1	Chromosome	4893617	4894972	452	1356	3392	hypothetical protein
Rhodococcus_sp_BCP1	Chromosome	4908440	4908842	134.33	403	3408	hypothetical protein
Rhodococcus_sp_BCP1	Chromosome	4909365	4910054	230	690	3410	Transcriptional regulator, TetR family
						3411	FIG00995307: hypothetical protein
Rhodococcus_sp_BCP1	Chromosome	4914130	4916275	715.33	2146	3417	hypothetical protein
Rhodococcus_sp_BCP1	Chromosome	4967921	4969328	469.33	1408	3468	FIG00997481: hypothetical protein
Rhodococcus_sp_BCP1	Chromosome	4970856	4971646	263.67	791	3470	hypothetical protein
Rhodococcus_sp_BCP1	Chromosome	5009297	5010607	437	1311	3504	Uricase (urate oxidase) (EC 1.7.3.3)
Rhodococcus_sp_BCP1	Chromosome	5011706	5012488	261	783	3506	2-oxo-4-hydroxy-4-carboxy--5-ureidoimidazoline (OHCU) decarboxylase
Rhodococcus_sp_BCP1	Chromosome	5013206	5014563	452.67	1358	3508	possible transcriptional regulator
Rhodococcus_sp_BCP1	Chromosome	5017959	5019101	381	1143	3513	probable oxidoreductase
Rhodococcus_sp_BCP1	Chromosome	5020752	5021370	206.33	619	3516	FMN reductase (EC 1.5.1.29)
Rhodococcus_sp_BCP1	Chromosome	5024306	5025302	332.33	997	3521	hypothetical protein
Rhodococcus_sp_BCP1	Chromosome	5033250	5034021	257.33	772	3526	TspO/MBR family protein
Rhodococcus_sp_BCP1	Chromosome	5039134	5039689	185.33	556	3530	Long-chain-fatty-acid--CoA ligase (EC 6.2.1.3)
Rhodococcus_sp_BCP1	Chromosome	5048089	5049583	498.33	1495	3542	Amino acid ABC transporter permease protein
Rhodococcus_sp_BCP1	Chromosome	5051514	5052682	389.67	1169	3545	Sarcosine oxidase( EC:1.5.3.1 )
Rhodococcus_sp_BCP1	Chromosome	5083149	5084132	328	984	3574	Methionine ABC transporter substrate-binding protein
Rhodococcus_sp_BCP1	Chromosome	5086419	5087242	274.67	824	3577	Putative membrane protein YeiH
Rhodococcus_sp_BCP1	Chromosome	5095994	5096454	153.67	461	3586	LSU ribosomal protein L9p
Rhodococcus_sp_BCP1	Chromosome	5100761	5101397	212.33	637	3590	possible membrane protein
Rhodococcus_sp_BCP1	Chromosome	5119480	5120008	176.33	529	3610	Maltose/maltodextrin ABC transporter, permease protein MalG
Rhodococcus_sp_BCP1	Chromosome	5130064	5131989	642	1926	3626	Gas vesicle K
Rhodococcus_sp_BCP1	Chromosome	5132315	5133954	546.67	1640	3628	FadE30
Rhodococcus_sp_BCP1	Chromosome	5161208	5162971	588	1764	3650	N-methylhydantoinase B (EC 3.5.2.14)
Rhodococcus_sp_BCP1	Chromosome	5189460	5189953	164.67	494	3672	hypothetical protein
Rhodococcus_sp_BCP1	Chromosome	5191229	5194024	932	2796	3674	Catalase (EC 1.11.1.6)
						3675	Putative isomerase
						3676	Alcohol dehydrogenase (EC 1.1.1.1)
Rhodococcus_sp_BCP1	Chromosome	5200735	5201659	308.33	925	3683	3-(3-hydroxy-phenyl)propionate hydroxylase (EC 1.14.13.-)
Rhodococcus_sp_BCP1	Chromosome	5202088	5202812	241.67	725	3685	Long-chain-fatty-acid--CoA ligase (EC 6.2.1.3)
Rhodococcus_sp_BCP1	Chromosome	5250710	5252869	720	2160	3724	Proposed peptidoglycan lipid II flippase MurJ
Rhodococcus_sp_BCP1	Chromosome	5292702	5293188	162.33	487	3767	hypothetical protein
Rhodococcus_sp_BCP1	Chromosome	5297338	5298762	475	1425	3771	FIG00996276: hypothetical protein
						3772	Predicted membrane protein (DUF2319)
Rhodococcus_sp_BCP1	Chromosome	5313593	5316346	918	2754	3787	Cell division protein FtsW
						3788	Serine/threonine phosphatase PPP (EC 3.1.3.16)
Rhodococcus_sp_BCP1	Chromosome	5326178	5327678	500.33	1501	3795	Transcriptional regulator, TetR family
						3796	Glutamate synthase [NADPH] large chain (EC 1.4.1.13)
						3797	Glutamate synthase [NADPH] small chain (EC 1.4.1.13)
Rhodococcus_sp_BCP1	Chromosome	5329425	5330657	411	1233	3800	hypothetical protein
						3801	regulatory protein, MerR
						3802	MerR family transcriptional regulator
Rhodococcus_sp_BCP1	Chromosome	5344245	5346071	609	1827	3811	Osmosensitive K+ channel histidine kinase KdpD (EC 2.7.3.-)
						3812	Potassium-transporting ATPase C chain (EC 3.6.3.12) (TC 3.A.3.7.1)
						3813	Potassium-transporting ATPase B chain (EC 3.6.3.12) (TC 3.A.3.7.1)
Rhodococcus_sp_BCP1	Chromosome	5352256	5352624	123	369	3822	FIG111991: hypothetical protein
Rhodococcus_sp_BCP1	Chromosome	5358907	5359613	235.67	707	3827	probable bacterial lipocalin protein
						3828	hypothetical protein
Rhodococcus_sp_BCP1	Chromosome	5360688	5361723	345.33	1036	3831	Cell division inhibitor
Rhodococcus_sp_BCP1	Chromosome	5366907	5368430	508	1524	3837	Transcriptional regulator, GntR family
						3838	FIG00997986: hypothetical protein
Rhodococcus_sp_BCP1	Chromosome	5368839	5374413	1858.33	5575	3840	hypothetical protein
						3841	putative integrase
						3842	hypothetical protein
						3843	hypothetical protein
						3844	hypothetical protein
Rhodococcus_sp_BCP1	Chromosome	5375850	5379830	1327	3981	3847	hypothetical protein
						3848	hypothetical protein
						3849	hypothetical protein
						3850	hypothetical protein
Rhodococcus_sp_BCP1	Chromosome	5384459	5397380	4307.33	12922	3854	hypothetical protein
						3855	Mobile element protein
						3856	hypothetical protein
						3857	site-specific recombinase, phage integrase family
						3858	hypothetical protein
						3859	Mobile element protein
						3860	hypothetical protein
						3861	hypothetical protein
						3862	hypothetical protein
						3863	hypothetical protein
						3864	Putative CBS domain containing protein
Rhodococcus_sp_BCP1	Chromosome	5398038	5399044	335.67	1007	3866	hypothetical protein
Rhodococcus_sp_BCP1	Chromosome	5403002	5403808	269	807	3870	hypothetical protein
Rhodococcus_sp_BCP1	Chromosome	5404283	5405569	429	1287	3872	hypothetical protein
						3873	putative transposase
Rhodococcus_sp_BCP1	Chromosome	5435362	5436458	365.67	1097	3898	Isovaleryl-CoA dehydrogenase (EC 1.3.99.10)
Rhodococcus_sp_BCP1	Chromosome	5439580	5440968	463	1389	3903	putative oxidoreductase
Rhodococcus_sp_BCP1	Chromosome	5442647	5443794	382.67	1148	3905	3-oxoacyl-[acyl-carrier protein] reductase (EC 1.1.1.100)
Rhodococcus_sp_BCP1	Chromosome	5445237	5446542	435.33	1306	3907	Alcohol dehydrogenase (EC 1.1.1.1)
						3908	RelB/StbD replicon stabilization protein (antitoxin to RelE/StbE)
Rhodococcus_sp_BCP1	Chromosome	5455266	5455803	179.33	538	3917	RelB/StbD replicon stabilization protein (antitoxin to RelE/StbE)
Rhodococcus_sp_BCP1	Chromosome	5456448	5456765	106	318	3919	Aldehyde dehydrogenase (EC 1.2.1.3)
Rhodococcus_sp_BCP1	Chromosome	5463452	5465556	701.67	2105	3925	Transcriptional regulator, TetR family
Rhodococcus_sp_BCP1	Chromosome	5488383	5489565	394.33	1183	3952	Peptide methionine sulfoxide reductase MsrA (EC 1.8.4.11)
Rhodococcus_sp_BCP1	Chromosome	5504299	5508345	1349	4047	3967	Transcriptional regulator, TetR family
						3968	Enoyl-CoA hydratase (EC 4.2.1.17)
						3969	Quinone oxidoreductase (EC 1.6.5.5)
						3970	Enoyl-CoA hydratase (EC 4.2.1.17)
Rhodococcus_sp_BCP1	Chromosome	5510760	5511625	288.67	866	3974	Butyryl-CoA dehydrogenase (EC 1.3.99.2)
Rhodococcus_sp_BCP1	Chromosome	5515911	5516597	229	687	3981	FIG00994240: hypothetical protein
						3982	Enoyl-CoA hydratase [valine degradation] (EC 4.2.1.17)
Rhodococcus_sp_BCP1	Chromosome	5524648	5525122	158.33	475	3990	FIG00996748: hypothetical protein
Rhodococcus_sp_BCP1	Chromosome	5532017	5532698	227.33	682	3998	Glutamine amidotransferases class-II
Rhodococcus_sp_BCP1	Chromosome	5533281	5533684	134.67	404	4001	hypothetical protein
Rhodococcus_sp_BCP1	Chromosome	5540859	5541554	232	696	4009	Thioredoxin reductase (EC 1.8.1.9)
Rhodococcus_sp_BCP1	Chromosome	5553492	5555793	767.33	2302	4020	Cobalt-zinc-cadmium resistance protein
						4021	integration host factor
						4022	Transcriptional regulator, TetR family
Rhodococcus_sp_BCP1	Chromosome	5567601	5569853	751	2253	4035	hypothetical protein
Rhodococcus_sp_BCP1	Chromosome	5572470	5590537	6022.67	18068	4037	putative cytochrome P450 hydroxylase
						4038	metabolite transporter, MFS superfamily
						4039	FIG00999549: hypothetical protein
						4040	PROBABLE CONSERVED MEMBRANE PROTEIN
						4041	putative ankyrin-like protein.
						4042	Seryl-tRNA synthetase (EC 6.1.1.11)
						4043	Mobile element protein
						4044	Mobile element protein
						4045	hypothetical protein
						4046	Mobile element protein
						4047	hypothetical protein
						4048	hypothetical protein
						4049	hypothetical protein
						4050	hypothetical protein
						4051	N-acetylmannosaminyltransferase (EC 2.4.1.187)
						4052	O-antigen polymerase
						4053	hypothetical protein
Rhodococcus_sp_BCP1	Chromosome	5592488	5595446	986.33	2959	4056	lipolytic enzyme, G-D-S-L
						4057	putative lipoprotein
						4058	hypothetical protein
Rhodococcus_sp_BCP1	Chromosome	5606652	5612718	2022.33	6067	4068	hypothetical protein
						4069	hypothetical protein
						4070	putative transport protein
						4071	Putative membrane protein
						4072	Rieske (2Fe-2S) domain protein
						4073	1-acyl-sn-glycerol-3-phosphate acyltransferase (EC 2.3.1.51)
						4074	Cof family hydrolase
Rhodococcus_sp_BCP1	Chromosome	5616041	5616613	191	573	4077	POSSIBLE OXIDOREDUCTASE
Rhodococcus_sp_BCP1	Chromosome	5640013	5640680	222.67	668	4094	hypothetical protein Rv3805c
Rhodococcus_sp_BCP1	Chromosome	5659778	5664193	1472	4416	4110	Fe-S protein, homolog of lactate dehydrogenase SO1521
						4111	hypothetical protein
Rhodococcus_sp_BCP1	Chromosome	5664825	5665268	148	444	4113	3-oxoacyl-[acyl-carrier protein] reductase paralog (EC 1.1.1.100)
Rhodococcus_sp_BCP1	Chromosome	5667080	5668492	471	1413	4115	Possible membrane protein
Rhodococcus_sp_BCP1	Chromosome	5686313	5686782	156.67	470	4133	Quinone oxidoreductase (EC 1.6.5.5)
Rhodococcus_sp_BCP1	Chromosome	5736791	5737806	338.67	1016	4161	Long-chain-fatty-acid--CoA ligase (EC 6.2.1.3)
						4162	Beta-glucosidase (EC 3.2.1.21)
Rhodococcus_sp_BCP1	Chromosome	5757180	5760066	962.33	2887	4184	D-beta-hydroxybutyrate dehydrogenase (EC 1.1.1.30)
						4185	Transcriptional regulator, TetR family
						4186	hypothetical protein
Rhodococcus_sp_BCP1	Chromosome	5760659	5764461	1267.67	3803	4188	luciferase-like protein
						4189	FIG01002095: hypothetical protein
						4190	FIG00994503: hypothetical protein
						4191	possible transcriptional regulator, AraC family
						4192	hypothetical protein
Rhodococcus_sp_BCP1	Chromosome	5764950	5766796	615.67	1847	4195	Resolvase, N-terminal domain
Rhodococcus_sp_BCP1	Chromosome	5768429	5769218	263.33	790	4197	Integrase
Rhodococcus_sp_BCP1	Chromosome	5769628	5771051	474.67	1424	4199	putative ATP-binding protein
						4200	hypothetical protein
Rhodococcus_sp_BCP1	Chromosome	5774384	5776012	543	1629	4204	hypothetical protein
						4205	hypothetical protein
Rhodococcus_sp_BCP1	Chromosome	5780488	5781034	182.33	547	4211	Transcriptional regulator, MecI family
Rhodococcus_sp_BCP1	Chromosome	5790470	5792054	528.33	1585	4221	Mobile element protein
						4222	Mobile element protein
						4223	FIG00994690: hypothetical protein
Rhodococcus_sp_BCP1	Chromosome	5793152	5793837	228.67	686	4225	hypothetical protein
						4226	hypothetical protein
Rhodococcus_sp_BCP1	Chromosome	5797869	5799218	450	1350	4230	Mobile element protein
Rhodococcus_sp_BCP1	Chromosome	5807414	5808540	375.67	1127	4238	Short chain oxidoreductase
Rhodococcus_sp_BCP1	Chromosome	5858551	5860129	526.33	1579	4288	Enoyl-CoA hydratase (EC 4.2.1.17)
						4289	Long-chain-fatty-acid--CoA ligase (EC 6.2.1.3)
						4290	Conserved hypothetical integral membrane protein YrbE1A
						4291	Conserved hypothetical integral membrane protein YrbE1B
Rhodococcus_sp_BCP1	Chromosome	5864383	5865154	257.33	772	4296	hypothetical protein
						4297	hypothetical protein
						4298	hypothetical protein
Rhodococcus_sp_BCP1	Chromosome	5868421	5869111	230.33	691	4302	hypothetical protein
Rhodococcus_sp_BCP1	Chromosome	5889842	5890167	108.67	326	4320	Pyruvate dehydrogenase E1 component (EC 1.2.4.1)
Rhodococcus_sp_BCP1	Chromosome	5893654	5894206	184.33	553	4324	conserved hypothetical hydroxylase
Rhodococcus_sp_BCP1	Chromosome	5897580	5898453	291.33	874	4330	3,4-dihydroxy-2-butanone 4-phosphate synthase (EC 4.1.99.12)
Rhodococcus_sp_BCP1	Chromosome	5899229	5900387	386.33	1159	4332	protein of unknown function DUF1486
Rhodococcus_sp_BCP1	Chromosome	5901405	5902780	458.67	1376	4334	hypothetical protein
						4335	Transcriptional regulator, TetR family
Rhodococcus_sp_BCP1	Chromosome	5914117	5917991	1291.67	3875	4348	hypothetical protein
						4349	Bifunctional deaminase-reductase domain protein
						4350	hypothetical protein
						4351	hypothetical protein
Rhodococcus_sp_BCP1	Chromosome	5944671	5945422	250.67	752	4384	[NiFe] hydrogenase metallocenter assembly protein HypF
Rhodococcus_sp_BCP1	Chromosome	5946534	5947710	392.33	1177	4387	[NiFe] hydrogenase metallocenter assembly protein HypE
						4388	[NiFe] hydrogenase metallocenter assembly protein HypC
Rhodococcus_sp_BCP1	Chromosome	5966603	5967518	305.33	916	4406	FIG00995560: hypothetical protein
Rhodococcus_sp_BCP1	Chromosome	5970858	5971492	211.67	635	4411	Non-specific DNA-binding protein Dps / Iron-binding ferritin-like antioxidant protein / Ferroxidase (EC 1.16.3.1)
Rhodococcus_sp_BCP1	Chromosome	961118	961755	212.67	638	4453	ATP-dependent helicase
Rhodococcus_sp_BCP1	Chromosome	967428	968026	199.67	599	4461	hypothetical protein
Rhodococcus_sp_BCP1	Chromosome	972612	973065	151.33	454	4466	GTP-binding and nucleic acid-binding protein YchF
Rhodococcus_sp_BCP1	Chromosome	989650	990241	197.33	592	4480	hypothetical protein
Rhodococcus_sp_BCP1	Chromosome	1003541	1003971	143.67	431	4493	Enoyl-CoA hydratase (EC 4.2.1.17)
Rhodococcus_sp_BCP1	Chromosome	1006445	1007522	359.33	1078	4497	Various polyols ABC transporter, permease component 1
Rhodococcus_sp_BCP1	Chromosome	1026983	1027535	184.33	553	4519	4-hydroxyphenylacetate 3-monooxygenase (EC 1.14.13.3)
Rhodococcus_sp_BCP1	Chromosome	1067390	1097886	10165.7	30497	4560	Delta-1-pyrroline-5-carboxylate dehydrogenase (EC 1.5.1.12)
						4561	Proline dehydrogenase (EC 1.5.99.8) (Proline oxidase)
						4562	hypothetical protein
						4563	Long-chain-fatty-acid--CoA ligase (EC 6.2.1.3)
						4564	putative transcriptional regulator
						4565	FIG01002203: hypothetical protein
						4566	Aromatic amino acid transport protein AroP
						4567	2,3,4,5-tetrahydropyridine-2,6-dicarboxylate N-succinyltransferase (EC 2.3.1.117)
						4568	N-succinyl-L,L-diaminopimelate desuccinylase (EC 3.5.1.18)
						4569	FIG01121566: hypothetical protein
						4570	Lysine decarboxylase family
						4571	hypothetical protein
						4572	hypothetical protein
						4573	hypothetical protein
						4574	hypothetical protein
						4575	hypothetical protein
						4576	hypothetical protein
						4577	hypothetical protein
						4578	hypothetical protein
						4579	hypothetical protein
						4580	hypothetical protein
						4581	hypothetical protein
						4582	hypothetical protein
						4583	hypothetical protein
						4584	hypothetical protein
						4585	hypothetical protein
						4586	hypothetical protein
						4587	hypothetical protein
						4588	hypothetical protein
						4589	hypothetical protein
						4590	hypothetical protein
						4591	hypothetical protein
						4592	hypothetical protein
						4593	hypothetical protein
						4594	hypothetical protein
						4595	hypothetical protein
						4596	Phage terminase, large subunit
						4597	Phage portal (connector) protein
						4598	hypothetical protein
						4599	hypothetical protein
						4600	Phage capsid and scaffold
						4601	hypothetical protein
						4602	hypothetical protein
						4603	hypothetical protein
Rhodococcus_sp_BCP1	Chromosome	1098513	1105383	2290.33	6871	4605	Phage associated
						4606	hypothetical protein
						4607	hypothetical protein
						4608	hypothetical protein
						4609	hypothetical protein
						4610	hypothetical protein
						4611	Phage minor tail protein # Gp27
						4612	Phage minor tail protein
						4613	Phage protein
						4614	hypothetical protein
						4615	Phage peptidoglycan binding endopeptidase
						4616	possible glycosyl hydrolase
Rhodococcus_sp_BCP1	Chromosome	1175540	1176201	220.67	662	4684	Enoyl-CoA hydratase (EC 4.2.1.17)
Rhodococcus_sp_BCP1	Chromosome	1177948	1179247	433.33	1300	4687	Adenosine deaminase (EC 3.5.4.4)
Rhodococcus_sp_BCP1	Chromosome	1192411	1194092	560.67	1682	4699	hypothetical protein
						4700	Cold-shock DEAD-box protein A
Rhodococcus_sp_BCP1	Chromosome	1209680	1210194	171.67	515	4716	Transcriptional regulator, LysR family
Rhodococcus_sp_BCP1	Chromosome	1215529	1216296	256	768	4722	beta-lactamase-like protein
Rhodococcus_sp_BCP1	Chromosome	1232782	1234279	499.33	1498	4736	transcriptional regulator, LysR family
						4737	Butyryl-CoA dehydrogenase (EC 1.3.99.2)
Rhodococcus_sp_BCP1	Chromosome	1243242	1244027	262	786	4747	flavodoxin-like protein
Rhodococcus_sp_BCP1	Chromosome	1272253	1273286	344.67	1034	4770	NADH-FMN oxidoreductase
Rhodococcus_sp_BCP1	Chromosome	1276381	1277145	255	765	4773	Transcriptional regulator, LysR family
						4774	hypothetical protein
Rhodococcus_sp_BCP1	Chromosome	1279458	1281547	696.67	2090	4777	hypothetical protein
						4778	3-oxoacyl-[acyl-carrier protein] reductase (EC 1.1.1.100)
						4779	Methylcrotonyl-CoA carboxylase biotin-containing subunit (EC 6.4.1.4)
Rhodococcus_sp_BCP1	Chromosome	1284523	1284901	126.33	379	4783	hypothetical protein
Rhodococcus_sp_BCP1	Chromosome	1288764	1289890	375.67	1127	4788	hypothetical protein
Rhodococcus_sp_BCP1	Chromosome	1293829	1295597	589.67	1769	4794	FIG00994414: hypothetical protein
Rhodococcus_sp_BCP1	Chromosome	1299107	1300415	436.33	1309	4797	Benzoate 1,2-dioxygenase beta subunit (EC 1.14.12.10)
Rhodococcus_sp_BCP1	Chromosome	1304547	1305805	419.67	1259	4802	glutamine synthetase family protein
Rhodococcus_sp_BCP1	Chromosome	1315483	1316688	402	1206	4815	hypothetical protein
Rhodococcus_sp_BCP1	Chromosome	1324956	1326927	657.33	1972	4823	Transcriptional regulator, IclR family
						4824	hypothetical protein
						4825	hypothetical protein
						4826	probable UDP-glucose-4-epimerase
Rhodococcus_sp_BCP1	Chromosome	1333768	1334998	410.33	1231	4833	hypothetical protein
						4834	hypothetical protein
						4835	hypothetical protein
Rhodococcus_sp_BCP1	Chromosome	1340770	1345584	1605	4815	4840	2-methylaconitate isomerase
						4841	possible dicarboxylate carrier protein
Rhodococcus_sp_BCP1	Chromosome	1348877	1355462	2195.33	6586	4845	hypothetical protein
						4846	hypothetical protein
						4847	3-oxoacyl-[acyl-carrier protein] reductase (EC 1.1.1.100)
						4848	DNA polymerase III epsilon subunit (EC 2.7.7.7)
Rhodococcus_sp_BCP1	Chromosome	1356932	1357567	212	636	4850	hypothetical protein
						4851	Mobile element protein
Rhodococcus_sp_BCP1	Chromosome	1357891	1359873	661	1983	4854	hypothetical protein
Rhodococcus_sp_BCP1	Chromosome	1361091	1363023	644.33	1933	4857	hypothetical protein
Rhodococcus_sp_BCP1	Chromosome	1365310	1367849	846.67	2540	4860	hypothetical protein
						4861	hypothetical protein
Rhodococcus_sp_BCP1	Chromosome	1392399	1394311	637.67	1913	4885	ClpB protein
Rhodococcus_sp_BCP1	Chromosome	1395369	1396102	244.67	734	4888	Thioredoxin reductase (EC 1.8.1.9)
Rhodococcus_sp_BCP1	Chromosome	1397547	1399824	759.33	2278	4890	Mobile element protein
						4891	Mobile element protein
						4892	hypothetical protein
						4893	Mobile element protein
Rhodococcus_sp_BCP1	Chromosome	1402847	1403254	136	408	4897	hypothetical protein
Rhodococcus_sp_BCP1	Chromosome	1404838	1405180	114.33	343	4900	hypothetical protein
Rhodococcus_sp_BCP1	Chromosome	1410705	1411374	223.33	670	4905	hypothetical protein
Rhodococcus_sp_BCP1	Chromosome	1442874	1444456	527.67	1583	4933	Thiaminase II (EC 3.5.99.2)
						4934	FIG01000165: hypothetical protein
						4935	Transcriptional regulator, GntR family
Rhodococcus_sp_BCP1	Chromosome	1483086	1484921	612	1836	4977	3-oxoacyl-[acyl-carrier protein] reductase (EC 1.1.1.100)
						4978	FIG00994788: hypothetical protein
						4979	Transcriptional regulator, IclR family
Rhodococcus_sp_BCP1	Chromosome	1535178	1537102	641.67	1925	5022	inner membrane protein
						5023	COG3118: Thioredoxin domain-containing protein EC-YbbN
Rhodococcus_sp_BCP1	Chromosome	1537481	1539503	674.33	2023	5025	1,4-alpha-glucan (glycogen) branching enzyme, GH-13-type (EC 2.4.1.18)
						5026	Putative glucanase glgE (EC 3.2.1.-)
						5027	hypothetical protein
						5028	Glycogen phosphorylase (EC 2.4.1.1)
Rhodococcus_sp_BCP1	Chromosome	1545632	1546028	132.33	397	5035	hypothetical protein
Rhodococcus_sp_BCP1	Chromosome	1568864	1569577	238	714	5054	Catalyzes the cleavage of p-aminobenzoyl-glutamate to p-aminobenzoate and glutamate, subunit A
Rhodococcus_sp_BCP1	Chromosome	1595756	1596440	228.33	685	5078	POSSIBLE LINOLEOYL-CoA DESATURASE (DELTA(6)-DESATURASE)
Rhodococcus_sp_BCP1	Chromosome	1599669	1600493	275	825	5080	NADP-specific glutamate dehydrogenase (EC 1.4.1.4)
						5081	transcriptional regulator, GntR family
Rhodococcus_sp_BCP1	Chromosome	1600980	1602180	400.33	1201	5083	Glycolate dehydrogenase (EC 1.1.99.14), subunit GlcD
Rhodococcus_sp_BCP1	Chromosome	1641325	1643317	664.33	1993	5119	Formamidopyrimidine-DNA glycosylase (EC 3.2.2.23)
						5120	FIG00997919: hypothetical protein
Rhodococcus_sp_BCP1	Chromosome	1651394	1652146	251	753	5128	Possible carboxymuconolactone decarboxylase family protein (EC 4.1.1.44)
Rhodococcus_sp_BCP1	Chromosome	1668166	1669517	450.67	1352	5146	Glutamine synthetase type I (EC 6.3.1.2)
Rhodococcus_sp_BCP1	Chromosome	1670929	1673073	715	2145	5149	hypothetical protein
Rhodococcus_sp_BCP1	Chromosome	1675021	1676656	545.33	1636	5152	hypothetical protein
						5153	hypothetical protein
						5154	Lycopene beta cyclase (EC 1.14.-.-)
Rhodococcus_sp_BCP1	Chromosome	1698364	1699027	221.33	664	5174	Glutamate 5-kinase (EC 2.7.2.11)
Rhodococcus_sp_BCP1	Chromosome	1717076	1717787	237.33	712	5192	Ribosomal RNA small subunit methyltransferase D (EC 2.1.1.-)
Rhodococcus_sp_BCP1	Chromosome	1728720	1729789	356.67	1070	5198	Ribonuclease III (EC 3.1.26.3)
Rhodococcus_sp_BCP1	Chromosome	1730101	1731202	367.33	1102	5200	hypothetical protein
Rhodococcus_sp_BCP1	Chromosome	1752630	1753399	256.67	770	5218	Acylphosphate phosphohydrolase (EC 3.6.1.7), putative
Rhodococcus_sp_BCP1	Chromosome	1765585	1770813	1743	5229	5234	LSU ribosomal protein L19p
						5235	Signal peptidase I (EC 3.4.21.89)
						5236	Ribonuclease HII (EC 3.1.26.4)
						5237	Protein often found in Actinomycetes clustered with signal peptidase and/or RNaseHII
						5238	Mobile element protein
						5239	Mobile element protein
Rhodococcus_sp_BCP1	Chromosome	1771173	1772468	432	1296	5242	Recombinase
Rhodococcus_sp_BCP1	Chromosome	1773837	1774546	236.67	710	5244	hypothetical protein
Rhodococcus_sp_BCP1	Chromosome	1775766	1776149	128	384	5246	hypothetical protein
Rhodococcus_sp_BCP1	Chromosome	1787538	1788083	182	546	5258	SSU ribosomal protein S2p (SAe)
Rhodococcus_sp_BCP1	Chromosome	1830264	1831780	505.67	1517	5300	4'-phosphopantetheinyl transferase EntD (EC 2.7.8.-)
Rhodococcus_sp_BCP1	Chromosome	1875667	1875967	100.33	301	5343	Flavoprotein
Rhodococcus_sp_BCP1	Chromosome	1906418	1909895	1159.33	3478	5372	xanthine/uracil permeases
						5373	Butyryl-CoA dehydrogenase (EC 1.3.99.2)
						5374	SOS-response repressor and protease LexA (EC 3.4.21.88)
						5375	Peptidoglycan-binding LysM
Rhodococcus_sp_BCP1	Chromosome	1910518	1911155	212.67	638	5378	Adenosylmethionine-8-amino-7-oxononanoate aminotransferase (EC 2.6.1.62)
Rhodococcus_sp_BCP1	Chromosome	1942181	1945140	986.67	2960	5408	Polyphosphate glucokinase (EC 2.7.1.63)
						5409	Inositol-1-monophosphatase (EC 3.1.3.25)
Rhodococcus_sp_BCP1	Chromosome	2006333	2010250	1306	3918	5466	Preprotein translocase subunit YajC (TC 3.A.5.1.1)
						5467	Protein-export membrane protein SecD (TC 3.A.5.1.1)
						5468	Protein-export membrane protein SecF (TC 3.A.5.1.1)
Rhodococcus_sp_BCP1	Chromosome	2020277	2021339	354.33	1063	5480	Hydroxyacylglutathione hydrolase (EC 3.1.2.6)
Rhodococcus_sp_BCP1	Chromosome	2022438	2025734	1099	3297	5482	FIG01001191: hypothetical protein
Rhodococcus_sp_BCP1	Chromosome	2055769	2056253	161.67	485	5513	Alcohol dehydrogenase (EC 1.1.1.1)
Rhodococcus_sp_BCP1	Chromosome	2059249	2062145	965.67	2897	5516	Fumarylacetoacetate hydrolase family protein
						5517	2,3-dihydroxybiphenyl 1,2-dioxygenase (EC 1.13.11.39)
Rhodococcus_sp_BCP1	Chromosome	2063719	2064561	281	843	5520	hypothetical protein
Rhodococcus_sp_BCP1	Chromosome	2067613	2069543	643.67	1931	5525	Cytosine deaminase (EC 3.5.4.1)
Rhodococcus_sp_BCP1	Chromosome	2079837	2081728	630.67	1892	5534	YpfJ protein, zinc metalloprotease superfamily
						5535	Aspartyl-tRNA synthetase (EC 6.1.1.12) @ Aspartyl-tRNA(Asn) synthetase (EC 6.1.1.23)
Rhodococcus_sp_BCP1	Chromosome	2101546	2102730	395	1185	5555	Chorismate synthase (EC 4.2.3.5)
						5556	Shikimate kinase I (EC 2.7.1.71)
Rhodococcus_sp_BCP1	Chromosome	2149987	2150416	143.33	430	5600	Phosphoglycerate kinase (EC 2.7.2.3)
Rhodococcus_sp_BCP1	Chromosome	2150914	2151224	103.67	311	5602	Preprotein translocase subunit SecG (TC 3.A.5.1.1)
Rhodococcus_sp_BCP1	Chromosome	2171494	2172050	185.67	557	5623	Iron-sulfur cluster assembly protein SufB
Rhodococcus_sp_BCP1	Chromosome	2181347	2181793	149	447	5632	3-oxoacyl-[acyl-carrier protein] reductase (EC 1.1.1.100)
Rhodococcus_sp_BCP1	Chromosome	2221529	2231183	3218.33	9655	5675	putative oxidoreductase
						5676	Undecaprenyl-diphosphatase (EC 3.6.1.27)
						5677	Phosphoglycerate mutase (EC 5.4.2.1)
						5678	FIG00820819: hypothetical protein
Rhodococcus_sp_BCP1	Chromosome	2232075	2248664	5530	16590	5682	putative DNA methylase
						5683	Mobile element protein
						5684	Mobile element protein
						5685	probable transposase
						5686	Mobile element protein
						5687	hypothetical protein
						5688	hypothetical protein
Rhodococcus_sp_BCP1	Chromosome	2249294	2250862	523	1569	5690	Mobile element protein
Rhodococcus_sp_BCP1	Chromosome	20482	20993	170.67	512	#N/A
Rhodococcus_sp_BCP1	Chromosome	26865	27186	107.33	322	#N/A
Rhodococcus_sp_BCP1	Chromosome	43398	44316	306.33	919	#N/A
Rhodococcus_sp_BCP1	Chromosome	62750	65278	843	2529	#N/A
Rhodococcus_sp_BCP1	Chromosome	65632	66531	300	900	#N/A
Rhodococcus_sp_BCP1	Chromosome	105744	106695	317.33	952	#N/A
Rhodococcus_sp_BCP1	Chromosome	112409	113223	271.67	815	#N/A
Rhodococcus_sp_BCP1	Chromosome	114744	115299	185.33	556	#N/A
Rhodococcus_sp_BCP1	Chromosome	145461	145937	159	477	#N/A
Rhodococcus_sp_BCP1	Chromosome	165796	166710	305	915	#N/A
Rhodococcus_sp_BCP1	Chromosome	175160	175517	119.33	358	#N/A
Rhodococcus_sp_BCP1	Chromosome	197848	198242	131.67	395	#N/A
Rhodococcus_sp_BCP1	Chromosome	221643	221970	109.33	328	#N/A
Rhodococcus_sp_BCP1	Chromosome	236474	236847	124.67	374	#N/A
Rhodococcus_sp_BCP1	Chromosome	262846	263317	157.33	472	#N/A
Rhodococcus_sp_BCP1	Chromosome	277219	277868	216.67	650	#N/A
Rhodococcus_sp_BCP1	Chromosome	331580	331890	103.67	311	#N/A
Rhodococcus_sp_BCP1	Chromosome	334620	334978	119.67	359	#N/A
Rhodococcus_sp_BCP1	Chromosome	374318	374682	121.67	365	#N/A
Rhodococcus_sp_BCP1	Chromosome	436635	437206	190.67	572	#N/A
Rhodococcus_sp_BCP1	Chromosome	463399	463806	136	408	#N/A
Rhodococcus_sp_BCP1	Chromosome	556511	557663	384.33	1153	#N/A
Rhodococcus_sp_BCP1	Chromosome	576238	576539	100.67	302	#N/A
Rhodococcus_sp_BCP1	Chromosome	605923	606774	284	852	#N/A
Rhodococcus_sp_BCP1	Chromosome	668730	669160	143.67	431	#N/A
Rhodococcus_sp_BCP1	Chromosome	677195	677530	112	336	#N/A
Rhodococcus_sp_BCP1	Chromosome	687556	687893	112.67	338	#N/A
Rhodococcus_sp_BCP1	Chromosome	720603	721260	219.33	658	#N/A
Rhodococcus_sp_BCP1	Chromosome	751152	751654	167.67	503	#N/A
Rhodococcus_sp_BCP1	Chromosome	756868	757655	262.67	788	#N/A
Rhodococcus_sp_BCP1	Chromosome	785572	786289	239.33	718	#N/A
Rhodococcus_sp_BCP1	Chromosome	805843	806431	196.33	589	#N/A
Rhodococcus_sp_BCP1	Chromosome	937656	938002	115.67	347	#N/A
Rhodococcus_sp_BCP1	Chromosome	969727	970086	120	360	#N/A
Rhodococcus_sp_BCP1	Chromosome	970629	970963	111.67	335	#N/A
Rhodococcus_sp_BCP1	Chromosome	1029306	1029630	108.33	325	#N/A
Rhodococcus_sp_BCP1	Chromosome	1129483	1129871	129.67	389	#N/A
Rhodococcus_sp_BCP1	Chromosome	1133194	1133570	125.67	377	#N/A
Rhodococcus_sp_BCP1	Chromosome	1190132	1190867	245.33	736	#N/A
Rhodococcus_sp_BCP1	Chromosome	1218052	1218608	185.67	557	#N/A
Rhodococcus_sp_BCP1	Chromosome	1221515	1221899	128.33	385	#N/A
Rhodococcus_sp_BCP1	Chromosome	1222977	1223342	122	366	#N/A
Rhodococcus_sp_BCP1	Chromosome	1231758	1232270	171	513	#N/A
Rhodococcus_sp_BCP1	Chromosome	1258320	1259132	271	813	#N/A
Rhodococcus_sp_BCP1	Chromosome	1260355	1260870	172	516	#N/A
Rhodococcus_sp_BCP1	Chromosome	1265532	1266421	296.67	890	#N/A
Rhodococcus_sp_BCP1	Chromosome	1286625	1287038	138	414	#N/A
Rhodococcus_sp_BCP1	Chromosome	1287666	1288447	260.67	782	#N/A
Rhodococcus_sp_BCP1	Chromosome	1291208	1292190	327.67	983	#N/A
Rhodococcus_sp_BCP1	Chromosome	1292497	1293083	195.67	587	#N/A
Rhodococcus_sp_BCP1	Chromosome	1296194	1297142	316.33	949	#N/A
Rhodococcus_sp_BCP1	Chromosome	1335582	1336887	435.33	1306	#N/A
Rhodococcus_sp_BCP1	Chromosome	1338279	1338921	214.33	643	#N/A
Rhodococcus_sp_BCP1	Chromosome	1346331	1347462	377.33	1132	#N/A
Rhodococcus_sp_BCP1	Chromosome	1363644	1364363	240	720	#N/A
Rhodococcus_sp_BCP1	Chromosome	1368513	1369471	319.67	959	#N/A
Rhodococcus_sp_BCP1	Chromosome	1372613	1372968	118.67	356	#N/A
Rhodococcus_sp_BCP1	Chromosome	1385436	1386417	327.33	982	#N/A
Rhodococcus_sp_BCP1	Chromosome	1387428	1390667	1080	3240	#N/A
Rhodococcus_sp_BCP1	Chromosome	1407964	1408334	123.67	371	#N/A
Rhodococcus_sp_BCP1	Chromosome	1411714	1412309	198.67	596	#N/A
Rhodococcus_sp_BCP1	Chromosome	1428826	1429149	108	324	#N/A
Rhodococcus_sp_BCP1	Chromosome	1496249	1496585	112.33	337	#N/A
Rhodococcus_sp_BCP1	Chromosome	1499691	1500114	141.33	424	#N/A
Rhodococcus_sp_BCP1	Chromosome	1513767	1515548	594	1782	#N/A
Rhodococcus_sp_BCP1	Chromosome	1521681	1521983	101	303	#N/A
Rhodococcus_sp_BCP1	Chromosome	1567805	1568172	122.67	368	#N/A
Rhodococcus_sp_BCP1	Chromosome	1571159	1571711	184.33	553	#N/A
Rhodococcus_sp_BCP1	Chromosome	1581602	1581998	132.33	397	#N/A
Rhodococcus_sp_BCP1	Chromosome	1637456	1637755	100	300	#N/A
Rhodococcus_sp_BCP1	Chromosome	1724150	1724920	257	771	#N/A
Rhodococcus_sp_BCP1	Chromosome	1745212	1745572	120.33	361	#N/A
Rhodococcus_sp_BCP1	Chromosome	1779126	1779787	220.67	662	#N/A
Rhodococcus_sp_BCP1	Chromosome	1804568	1805281	238	714	#N/A
Rhodococcus_sp_BCP1	Chromosome	1810078	1810458	127	381	#N/A
Rhodococcus_sp_BCP1	Chromosome	1873060	1873868	269.67	809	#N/A
Rhodococcus_sp_BCP1	Chromosome	1899727	1900085	119.67	359	#N/A
Rhodococcus_sp_BCP1	Chromosome	1911832	1913233	467.33	1402	#N/A
Rhodococcus_sp_BCP1	Chromosome	1923505	1924079	191.67	575	#N/A
Rhodococcus_sp_BCP1	Chromosome	1963153	1963510	119.33	358	#N/A
Rhodococcus_sp_BCP1	Chromosome	1998615	1999131	172.33	517	#N/A
Rhodococcus_sp_BCP1	Chromosome	2028823	2029393	190.33	571	#N/A
Rhodococcus_sp_BCP1	Chromosome	2039420	2039741	107.33	322	#N/A
Rhodococcus_sp_BCP1	Chromosome	2047687	2048250	188	564	#N/A
Rhodococcus_sp_BCP1	Chromosome	2052155	2052484	110	330	#N/A
Rhodococcus_sp_BCP1	Chromosome	2057444	2057773	110	330	#N/A
Rhodococcus_sp_BCP1	Chromosome	2088340	2088975	212	636	#N/A
Rhodococcus_sp_BCP1	Chromosome	2097588	2098288	233.67	701	#N/A
Rhodococcus_sp_BCP1	Chromosome	2098941	2099301	120.33	361	#N/A
Rhodococcus_sp_BCP1	Chromosome	2122590	2122936	115.67	347	#N/A
Rhodococcus_sp_BCP1	Chromosome	2182736	2183111	125.33	376	#N/A
Rhodococcus_sp_BCP1	Chromosome	2257992	2258477	162	486	#N/A
Rhodococcus_sp_BCP1	Chromosome	2259036	2259659	208	624	#N/A
Rhodococcus_sp_BCP1	Chromosome	2263663	2264146	161.33	484	#N/A
Rhodococcus_sp_BCP1	Chromosome	2277321	2277887	189	567	#N/A
Rhodococcus_sp_BCP1	Chromosome	2278366	2279223	286	858	#N/A
Rhodococcus_sp_BCP1	Chromosome	2312747	2313127	127	381	#N/A
Rhodococcus_sp_BCP1	Chromosome	2328833	2329313	160.33	481	#N/A
Rhodococcus_sp_BCP1	Chromosome	2396649	2397914	422	1266	#N/A
Rhodococcus_sp_BCP1	Chromosome	2398321	2398738	139.33	418	#N/A
Rhodococcus_sp_BCP1	Chromosome	2407858	2408428	190.33	571	#N/A
Rhodococcus_sp_BCP1	Chromosome	2416234	2416730	165.67	497	#N/A
Rhodococcus_sp_BCP1	Chromosome	2420231	2420620	130	390	#N/A
Rhodococcus_sp_BCP1	Chromosome	2453096	2453765	223.33	670	#N/A
Rhodococcus_sp_BCP1	Chromosome	2454069	2455362	431.33	1294	#N/A
Rhodococcus_sp_BCP1	Chromosome	2466076	2466552	159	477	#N/A
Rhodococcus_sp_BCP1	Chromosome	2470283	2470803	173.67	521	#N/A
Rhodococcus_sp_BCP1	Chromosome	2485434	2485872	146.33	439	#N/A
Rhodococcus_sp_BCP1	Chromosome	2496889	2497728	280	840	#N/A
Rhodococcus_sp_BCP1	Chromosome	2505980	2506714	245	735	#N/A
Rhodococcus_sp_BCP1	Chromosome	2522757	2523804	349.33	1048	#N/A
Rhodococcus_sp_BCP1	Chromosome	2540577	2540932	118.67	356	#N/A
Rhodococcus_sp_BCP1	Chromosome	2555302	2556363	354	1062	#N/A
Rhodococcus_sp_BCP1	Chromosome	2557667	2558009	114.33	343	#N/A
Rhodococcus_sp_BCP1	Chromosome	2558472	2558805	111.33	334	#N/A
Rhodococcus_sp_BCP1	Chromosome	2563386	2563786	133.67	401	#N/A
Rhodococcus_sp_BCP1	Chromosome	2572080	2572643	188	564	#N/A
Rhodococcus_sp_BCP1	Chromosome	2606062	2606567	168.67	506	#N/A
Rhodococcus_sp_BCP1	Chromosome	2617638	2618453	272	816	#N/A
Rhodococcus_sp_BCP1	Chromosome	2630451	2630830	126.67	380	#N/A
Rhodococcus_sp_BCP1	Chromosome	2665673	2666478	268.67	806	#N/A
Rhodococcus_sp_BCP1	Chromosome	2666827	2667830	334.67	1004	#N/A
Rhodococcus_sp_BCP1	Chromosome	2668383	2668872	163.33	490	#N/A
Rhodococcus_sp_BCP1	Chromosome	2685122	2685941	273.33	820	#N/A
Rhodococcus_sp_BCP1	Chromosome	2712621	2713077	152.33	457	#N/A
Rhodococcus_sp_BCP1	Chromosome	2715438	2715761	108	324	#N/A
Rhodococcus_sp_BCP1	Chromosome	2782149	2782682	178	534	#N/A
Rhodococcus_sp_BCP1	Chromosome	2803676	2804684	336.33	1009	#N/A
Rhodococcus_sp_BCP1	Chromosome	2809499	2810980	494	1482	#N/A
Rhodococcus_sp_BCP1	Chromosome	2829409	2829736	109.33	328	#N/A
Rhodococcus_sp_BCP1	Chromosome	2837082	2838329	416	1248	#N/A
Rhodococcus_sp_BCP1	Chromosome	2888862	2889180	106.33	319	#N/A
Rhodococcus_sp_BCP1	Chromosome	2937653	2938479	275.67	827	#N/A
Rhodococcus_sp_BCP1	Chromosome	3005366	3005740	125	375	#N/A
Rhodococcus_sp_BCP1	Chromosome	3014749	3015174	142	426	#N/A
Rhodococcus_sp_BCP1	Chromosome	3032521	3032953	144.33	433	#N/A
Rhodococcus_sp_BCP1	Chromosome	3065158	3065474	105.67	317	#N/A
Rhodococcus_sp_BCP1	Chromosome	3086354	3086666	104.33	313	#N/A
Rhodococcus_sp_BCP1	Chromosome	3136371	3136793	141	423	#N/A
Rhodococcus_sp_BCP1	Chromosome	3156439	3156858	140	420	#N/A
Rhodococcus_sp_BCP1	Chromosome	3176167	3176528	120.67	362	#N/A
Rhodococcus_sp_BCP1	Chromosome	3178824	3179370	182.33	547	#N/A
Rhodococcus_sp_BCP1	Chromosome	3218899	3219393	165	495	#N/A
Rhodococcus_sp_BCP1	Chromosome	3223296	3223603	102.67	308	#N/A
Rhodococcus_sp_BCP1	Chromosome	3238575	3239224	216.67	650	#N/A
Rhodococcus_sp_BCP1	Chromosome	3249883	3250238	118.67	356	#N/A
Rhodococcus_sp_BCP1	Chromosome	3252574	3252873	100	300	#N/A
Rhodococcus_sp_BCP1	Chromosome	3255663	3256149	162.33	487	#N/A
Rhodococcus_sp_BCP1	Chromosome	3257209	3257725	172.33	517	#N/A
Rhodococcus_sp_BCP1	Chromosome	3303668	3303971	101.33	304	#N/A
Rhodococcus_sp_BCP1	Chromosome	3309273	3309712	146.67	440	#N/A
Rhodococcus_sp_BCP1	Chromosome	3335583	3336876	431.33	1294	#N/A
Rhodococcus_sp_BCP1	Chromosome	3346199	3348707	836.33	2509	#N/A
Rhodococcus_sp_BCP1	Chromosome	3354030	3354740	237	711	#N/A
Rhodococcus_sp_BCP1	Chromosome	3385810	3386232	141	423	#N/A
Rhodococcus_sp_BCP1	Chromosome	3388624	3391123	833.33	2500	#N/A
Rhodococcus_sp_BCP1	Chromosome	3420023	3420528	168.67	506	#N/A
Rhodococcus_sp_BCP1	Chromosome	3429956	3430406	150.33	451	#N/A
Rhodococcus_sp_BCP1	Chromosome	3434035	3435218	394.67	1184	#N/A
Rhodococcus_sp_BCP1	Chromosome	3500113	3500459	115.67	347	#N/A
Rhodococcus_sp_BCP1	Chromosome	3513196	3513765	190	570	#N/A
Rhodococcus_sp_BCP1	Chromosome	3545478	3545794	105.67	317	#N/A
Rhodococcus_sp_BCP1	Chromosome	3569276	3569600	108.33	325	#N/A
Rhodococcus_sp_BCP1	Chromosome	3590487	3590981	165	495	#N/A
Rhodococcus_sp_BCP1	Chromosome	3595819	3597294	492	1476	#N/A
Rhodococcus_sp_BCP1	Chromosome	3599158	3599456	99.67	299	#N/A
Rhodococcus_sp_BCP1	Chromosome	3606261	3606593	111	333	#N/A
Rhodococcus_sp_BCP1	Chromosome	3606988	3608242	418.33	1255	#N/A
Rhodococcus_sp_BCP1	Chromosome	3613815	3614200	128.67	386	#N/A
Rhodococcus_sp_BCP1	Chromosome	3624111	3624666	185.33	556	#N/A
Rhodococcus_sp_BCP1	Chromosome	3627633	3628185	184.33	553	#N/A
Rhodococcus_sp_BCP1	Chromosome	3631931	3632264	111.33	334	#N/A
Rhodococcus_sp_BCP1	Chromosome	3768542	3769206	221.67	665	#N/A
Rhodococcus_sp_BCP1	Chromosome	3769962	3770359	132.67	398	#N/A
Rhodococcus_sp_BCP1	Chromosome	3777911	3778291	127	381	#N/A
Rhodococcus_sp_BCP1	Chromosome	3779903	3780426	174.67	524	#N/A
Rhodococcus_sp_BCP1	Chromosome	3781697	3782043	115.67	347	#N/A
Rhodococcus_sp_BCP1	Chromosome	3786027	3786484	152.67	458	#N/A
Rhodococcus_sp_BCP1	Chromosome	3807572	3807980	136.33	409	#N/A
Rhodococcus_sp_BCP1	Chromosome	3837996	3838513	172.67	518	#N/A
Rhodococcus_sp_BCP1	Chromosome	3853095	3853453	119.67	359	#N/A
Rhodococcus_sp_BCP1	Chromosome	3861611	3862167	185.67	557	#N/A
Rhodococcus_sp_BCP1	Chromosome	3874236	3874718	161	483	#N/A
Rhodococcus_sp_BCP1	Chromosome	3884250	3884608	119.67	359	#N/A
Rhodococcus_sp_BCP1	Chromosome	3887289	3887624	112	336	#N/A
Rhodococcus_sp_BCP1	Chromosome	3889172	3889471	100	300	#N/A
Rhodococcus_sp_BCP1	Chromosome	3909874	3910207	111.33	334	#N/A
Rhodococcus_sp_BCP1	Chromosome	3939055	3939544	163.33	490	#N/A
Rhodococcus_sp_BCP1	Chromosome	3942365	3942684	106.67	320	#N/A
Rhodococcus_sp_BCP1	Chromosome	3943416	3943760	115	345	#N/A
Rhodococcus_sp_BCP1	Chromosome	3948138	3948447	103.33	310	#N/A
Rhodococcus_sp_BCP1	Chromosome	3972673	3972987	105	315	#N/A
Rhodococcus_sp_BCP1	Chromosome	3975917	3976310	131.33	394	#N/A
Rhodococcus_sp_BCP1	Chromosome	3985318	3986055	246	738	#N/A
Rhodococcus_sp_BCP1	Chromosome	3987379	3987719	113.67	341	#N/A
Rhodococcus_sp_BCP1	Chromosome	4010906	4011233	109.33	328	#N/A
Rhodococcus_sp_BCP1	Chromosome	4012220	4012798	193	579	#N/A
Rhodococcus_sp_BCP1	Chromosome	4015610	4016081	157.33	472	#N/A
Rhodococcus_sp_BCP1	Chromosome	4016683	4017010	109.33	328	#N/A
Rhodococcus_sp_BCP1	Chromosome	4040521	4041230	236.67	710	#N/A
Rhodococcus_sp_BCP1	Chromosome	4041692	4042095	134.67	404	#N/A
Rhodococcus_sp_BCP1	Chromosome	4043265	4043779	171.67	515	#N/A
Rhodococcus_sp_BCP1	Chromosome	4051417	4052163	249	747	#N/A
Rhodococcus_sp_BCP1	Chromosome	4052690	4052994	101.67	305	#N/A
Rhodococcus_sp_BCP1	Chromosome	4054943	4055556	204.67	614	#N/A
Rhodococcus_sp_BCP1	Chromosome	4072311	4072671	120.33	361	#N/A
Rhodococcus_sp_BCP1	Chromosome	4074033	4074400	122.67	368	#N/A
Rhodococcus_sp_BCP1	Chromosome	4076879	4077646	256	768	#N/A
Rhodococcus_sp_BCP1	Chromosome	4080085	4080459	125	375	#N/A
Rhodococcus_sp_BCP1	Chromosome	4092854	4093250	132.33	397	#N/A
Rhodococcus_sp_BCP1	Chromosome	4094594	4095004	137	411	#N/A
Rhodococcus_sp_BCP1	Chromosome	4118827	4119373	182.33	547	#N/A
Rhodococcus_sp_BCP1	Chromosome	4132922	4134270	449.67	1349	#N/A
Rhodococcus_sp_BCP1	Chromosome	4141489	4142064	192	576	#N/A
Rhodococcus_sp_BCP1	Chromosome	4150342	4150974	211	633	#N/A
Rhodococcus_sp_BCP1	Chromosome	4162758	4163307	183.33	550	#N/A
Rhodococcus_sp_BCP1	Chromosome	4170438	4171044	202.33	607	#N/A
Rhodococcus_sp_BCP1	Chromosome	4176157	4176834	226	678	#N/A
Rhodococcus_sp_BCP1	Chromosome	4183946	4184385	146.67	440	#N/A
Rhodococcus_sp_BCP1	Chromosome	4184711	4185152	147.33	442	#N/A
Rhodococcus_sp_BCP1	Chromosome	4197718	4198321	201.33	604	#N/A
Rhodococcus_sp_BCP1	Chromosome	4198875	4199664	263.33	790	#N/A
Rhodococcus_sp_BCP1	Chromosome	4210747	4211130	128	384	#N/A
Rhodococcus_sp_BCP1	Chromosome	4216680	4217233	184.67	554	#N/A
Rhodococcus_sp_BCP1	Chromosome	4235258	4235585	109.33	328	#N/A
Rhodococcus_sp_BCP1	Chromosome	4255998	4256866	289.67	869	#N/A
Rhodococcus_sp_BCP1	Chromosome	4274573	4274972	133.33	400	#N/A
Rhodococcus_sp_BCP1	Chromosome	4287874	4288209	112	336	#N/A
Rhodococcus_sp_BCP1	Chromosome	4299398	4301293	632	1896	#N/A
Rhodococcus_sp_BCP1	Chromosome	4302447	4302760	104.67	314	#N/A
Rhodococcus_sp_BCP1	Chromosome	4304002	4304318	105.67	317	#N/A
Rhodococcus_sp_BCP1	Chromosome	4322384	4323323	313.33	940	#N/A
Rhodococcus_sp_BCP1	Chromosome	4329011	4329564	184.67	554	#N/A
Rhodococcus_sp_BCP1	Chromosome	4349465	4349837	124.33	373	#N/A
Rhodococcus_sp_BCP1	Chromosome	4351576	4352191	205.33	616	#N/A
Rhodococcus_sp_BCP1	Chromosome	4383301	4383605	101.67	305	#N/A
Rhodococcus_sp_BCP1	Chromosome	4394575	4395397	274.33	823	#N/A
Rhodococcus_sp_BCP1	Chromosome	4400740	4402072	444.33	1333	#N/A
Rhodococcus_sp_BCP1	Chromosome	4403433	4403959	175.67	527	#N/A
Rhodococcus_sp_BCP1	Chromosome	4421420	4421750	110.33	331	#N/A
Rhodococcus_sp_BCP1	Chromosome	4432337	4432664	109.33	328	#N/A
Rhodococcus_sp_BCP1	Chromosome	4474620	4475010	130.33	391	#N/A
Rhodococcus_sp_BCP1	Chromosome	4483977	4484295	106.33	319	#N/A
Rhodococcus_sp_BCP1	Chromosome	4492721	4493085	121.67	365	#N/A
Rhodococcus_sp_BCP1	Chromosome	4494330	4495616	429	1287	#N/A
Rhodococcus_sp_BCP1	Chromosome	4508231	4508755	175	525	#N/A
Rhodococcus_sp_BCP1	Chromosome	4528906	4529357	150.67	452	#N/A
Rhodococcus_sp_BCP1	Chromosome	4533071	4533556	162	486	#N/A
Rhodococcus_sp_BCP1	Chromosome	4564578	4565159	194	582	#N/A
Rhodococcus_sp_BCP1	Chromosome	4570360	4570660	100.33	301	#N/A
Rhodococcus_sp_BCP1	Chromosome	4580984	4581462	159.67	479	#N/A
Rhodococcus_sp_BCP1	Chromosome	4586033	4586412	126.67	380	#N/A
Rhodococcus_sp_BCP1	Chromosome	4622247	4622734	162.67	488	#N/A
Rhodococcus_sp_BCP1	Chromosome	4627329	4627745	139	417	#N/A
Rhodococcus_sp_BCP1	Chromosome	4628491	4629904	471.33	1414	#N/A
Rhodococcus_sp_BCP1	Chromosome	4631120	4631557	146	438	#N/A
Rhodococcus_sp_BCP1	Chromosome	4645425	4646048	208	624	#N/A
Rhodococcus_sp_BCP1	Chromosome	4646782	4647107	108.67	326	#N/A
Rhodococcus_sp_BCP1	Chromosome	4657588	4657923	112	336	#N/A
Rhodococcus_sp_BCP1	Chromosome	4660094	4660555	154	462	#N/A
Rhodococcus_sp_BCP1	Chromosome	4664145	4664622	159.33	478	#N/A
Rhodococcus_sp_BCP1	Chromosome	4685286	4686311	342	1026	#N/A
Rhodococcus_sp_BCP1	Chromosome	4698703	4699235	177.67	533	#N/A
Rhodococcus_sp_BCP1	Chromosome	4699916	4700257	114	342	#N/A
Rhodococcus_sp_BCP1	Chromosome	4712072	4712472	133.67	401	#N/A
Rhodococcus_sp_BCP1	Chromosome	4713019	4713453	145	435	#N/A
Rhodococcus_sp_BCP1	Chromosome	4713848	4714210	121	363	#N/A
Rhodococcus_sp_BCP1	Chromosome	4740410	4741097	229.33	688	#N/A
Rhodococcus_sp_BCP1	Chromosome	4752773	4753172	133.33	400	#N/A
Rhodococcus_sp_BCP1	Chromosome	4787384	4787996	204.33	613	#N/A
Rhodococcus_sp_BCP1	Chromosome	4794193	4794514	107.33	322	#N/A
Rhodococcus_sp_BCP1	Chromosome	4795553	4796031	159.67	479	#N/A
Rhodococcus_sp_BCP1	Chromosome	4797270	4797691	140.67	422	#N/A
Rhodococcus_sp_BCP1	Chromosome	4804296	4804666	123.67	371	#N/A
Rhodococcus_sp_BCP1	Chromosome	4809835	4810313	159.67	479	#N/A
Rhodococcus_sp_BCP1	Chromosome	4813146	4813465	106.67	320	#N/A
Rhodococcus_sp_BCP1	Chromosome	4818624	4819106	161	483	#N/A
Rhodococcus_sp_BCP1	Chromosome	4821800	4822295	165.33	496	#N/A
Rhodococcus_sp_BCP1	Chromosome	4826366	4827296	310.33	931	#N/A
Rhodococcus_sp_BCP1	Chromosome	4836957	4837406	150	450	#N/A
Rhodococcus_sp_BCP1	Chromosome	4840718	4841247	176.67	530	#N/A
Rhodococcus_sp_BCP1	Chromosome	4841785	4842424	213.33	640	#N/A
Rhodococcus_sp_BCP1	Chromosome	4846610	4847052	147.67	443	#N/A
Rhodococcus_sp_BCP1	Chromosome	4849651	4850873	407.67	1223	#N/A
Rhodococcus_sp_BCP1	Chromosome	4860539	4861561	341	1023	#N/A
Rhodococcus_sp_BCP1	Chromosome	4864123	4864448	108.67	326	#N/A
Rhodococcus_sp_BCP1	Chromosome	4890247	4890617	123.67	371	#N/A
Rhodococcus_sp_BCP1	Chromosome	4941122	4941434	104.33	313	#N/A
Rhodococcus_sp_BCP1	Chromosome	4962120	4962435	105.33	316	#N/A
Rhodococcus_sp_BCP1	Chromosome	4964354	4964816	154.33	463	#N/A
Rhodococcus_sp_BCP1	Chromosome	4998398	4998704	102.33	307	#N/A
Rhodococcus_sp_BCP1	Chromosome	5008054	5008457	134.67	404	#N/A
Rhodococcus_sp_BCP1	Chromosome	5019550	5020238	229.67	689	#N/A
Rhodococcus_sp_BCP1	Chromosome	5022233	5022676	148	444	#N/A
Rhodococcus_sp_BCP1	Chromosome	5026049	5026385	112.33	337	#N/A
Rhodococcus_sp_BCP1	Chromosome	5027173	5027547	125	375	#N/A
Rhodococcus_sp_BCP1	Chromosome	5030569	5030920	117.33	352	#N/A
Rhodococcus_sp_BCP1	Chromosome	5072874	5073254	127	381	#N/A
Rhodococcus_sp_BCP1	Chromosome	5073914	5074446	177.67	533	#N/A
Rhodococcus_sp_BCP1	Chromosome	5075209	5075731	174.33	523	#N/A
Rhodococcus_sp_BCP1	Chromosome	5110372	5111127	252	756	#N/A
Rhodococcus_sp_BCP1	Chromosome	5151606	5152043	146	438	#N/A
Rhodococcus_sp_BCP1	Chromosome	5187112	5187800	229.67	689	#N/A
Rhodococcus_sp_BCP1	Chromosome	5249519	5250182	221.33	664	#N/A
Rhodococcus_sp_BCP1	Chromosome	5258396	5259170	258.33	775	#N/A
Rhodococcus_sp_BCP1	Chromosome	5262783	5263121	113	339	#N/A
Rhodococcus_sp_BCP1	Chromosome	5275763	5276519	252.33	757	#N/A
Rhodococcus_sp_BCP1	Chromosome	5282876	5283404	176.33	529	#N/A
Rhodococcus_sp_BCP1	Chromosome	5291445	5291769	108.33	325	#N/A
Rhodococcus_sp_BCP1	Chromosome	5328115	5328499	128.33	385	#N/A
Rhodococcus_sp_BCP1	Chromosome	5342825	5343230	135.33	406	#N/A
Rhodococcus_sp_BCP1	Chromosome	5353970	5354417	149.33	448	#N/A
Rhodococcus_sp_BCP1	Chromosome	5364014	5364827	271.33	814	#N/A
Rhodococcus_sp_BCP1	Chromosome	5405872	5406218	115.67	347	#N/A
Rhodococcus_sp_BCP1	Chromosome	5408258	5408709	150.67	452	#N/A
Rhodococcus_sp_BCP1	Chromosome	5412734	5413372	213	639	#N/A
Rhodococcus_sp_BCP1	Chromosome	5418061	5418649	196.33	589	#N/A
Rhodococcus_sp_BCP1	Chromosome	5421114	5421615	167.33	502	#N/A
Rhodococcus_sp_BCP1	Chromosome	5432017	5432628	204	612	#N/A
Rhodococcus_sp_BCP1	Chromosome	5434218	5434629	137.33	412	#N/A
Rhodococcus_sp_BCP1	Chromosome	5437391	5437900	170	510	#N/A
Rhodococcus_sp_BCP1	Chromosome	5438548	5438967	140	420	#N/A
Rhodococcus_sp_BCP1	Chromosome	5449701	5450144	148	444	#N/A
Rhodococcus_sp_BCP1	Chromosome	5450638	5451137	166.67	500	#N/A
Rhodococcus_sp_BCP1	Chromosome	5482618	5483077	153.33	460	#N/A
Rhodococcus_sp_BCP1	Chromosome	5486898	5487489	197.33	592	#N/A
Rhodococcus_sp_BCP1	Chromosome	5517022	5517366	115	345	#N/A
Rhodococcus_sp_BCP1	Chromosome	5518612	5518921	103.33	310	#N/A
Rhodococcus_sp_BCP1	Chromosome	5531023	5531363	113.67	341	#N/A
Rhodococcus_sp_BCP1	Chromosome	5547765	5548079	105	315	#N/A
Rhodococcus_sp_BCP1	Chromosome	5550199	5550526	109.33	328	#N/A
Rhodococcus_sp_BCP1	Chromosome	5613684	5614883	400	1200	#N/A
Rhodococcus_sp_BCP1	Chromosome	5656715	5657261	182.33	547	#N/A
Rhodococcus_sp_BCP1	Chromosome	5675764	5676084	107	321	#N/A
Rhodococcus_sp_BCP1	Chromosome	5676442	5677445	334.67	1004	#N/A
Rhodococcus_sp_BCP1	Chromosome	5688816	5689438	207.67	623	#N/A
Rhodococcus_sp_BCP1	Chromosome	5723362	5724488	375.67	1127	#N/A
Rhodococcus_sp_BCP1	Chromosome	5726523	5727386	288	864	#N/A
Rhodococcus_sp_BCP1	Chromosome	5727705	5728007	101	303	#N/A
Rhodococcus_sp_BCP1	Chromosome	5739376	5739754	126.33	379	#N/A
Rhodococcus_sp_BCP1	Chromosome	5743524	5744197	224.67	674	#N/A
Rhodococcus_sp_BCP1	Chromosome	5771511	5771948	146	438	#N/A
Rhodococcus_sp_BCP1	Chromosome	5782287	5782863	192.33	577	#N/A
Rhodococcus_sp_BCP1	Chromosome	5784236	5785217	327.33	982	#N/A
Rhodococcus_sp_BCP1	Chromosome	5787913	5788260	116	348	#N/A
Rhodococcus_sp_BCP1	Chromosome	5845686	5845984	99.67	299	#N/A
Rhodococcus_sp_BCP1	Chromosome	5856535	5856867	111	333	#N/A
Rhodococcus_sp_BCP1	Chromosome	5891809	5893306	499.33	1498	#N/A
Rhodococcus_sp_BCP1	Chromosome	5903684	5904626	314.33	943	#N/A
Rhodococcus_sp_BCP1	Chromosome	5918876	5919218	114.33	343	#N/A
Rhodococcus_sp_BCP1	Chromosome	5945850	5946183	111.33	334	#N/A
Rhodococcus_sp_BCP1	Chromosome	5961830	5962242	137.67	413	#N/A
Rhodococcus_sp_BCP1	Chromosome	5962749	5963339	197	591	#N/A
Rhodococcus_sp_BCP1	Chromosome	5992982	5993354	124.33	373	#N/A
Rhodococcus_sp_BCP1	Chromosome	5995934	5996443	170	510	#N/A
Rhodococcus_sp_BCP1	Chromosome	252110	252519	136.67	410	fig|6666666.92531.rna.1	tRNA-Thr-TGT
Rhodococcus_sp_BCP1	Chromosome	2839505	2840049	181.67	545	fig|6666666.92531.rna.17	tRNA-Met-CAT
						fig|6666666.92531.rna.2	tRNA-Lys-TTT
Rhodococcus_sp_BCP1	Chromosome	4161385	4161768	128	384	fig|6666666.92531.rna.29	tRNA-Gly-CCC
						fig|6666666.92531.rna.44	tRNA-Arg-CCG
						fig|6666666.92531.rna.50	tRNA-Arg-TCT
Rhodococcus_sp_BCP1	Chromosome	1983072	1984483	470.67	1412	fig|6666666.92531.rna.54	tRNA-Cys-GCA
						fig|6666666.92531.rna.55	tRNA-Gly-GCC
						fig|6666666.92531.rna.56	tRNA-Val-CAC
						fig|6666666.92531.rna.7	tRNA-Arg-CCT
Rhodococcus_sp_BCP1	pBMC1	364	7573	2403.33	7210	5693	putative ATP/GTP binding protein
						5694	Insertion element IS1415 transposase (istA) and helper protein (istB) genes
						5695	ATP-dependent helicase
Rhodococcus_sp_BCP1	pBMC1	8504	11945	1147.33	3442	5698	FIG100068: Hypothetical protein
						5699	hypothetical protein
						5700	hypothetical protein
Rhodococcus_sp_BCP1	pBMC1	13387	14140	251.33	754	5702	hypothetical protein
Rhodococcus_sp_BCP1	pBMC1	16958	19620	887.67	2663	5705	hypothetical protein
						5706	hypothetical protein
Rhodococcus_sp_BCP1	pBMC1	19952	23407	1152	3456	5708	Phage peptidoglycan binding endopeptidase
						5709	hypothetical protein
						5710	putative ATP-binding protein
						5711	hypothetical protein
						5712	hypothetical protein
Rhodococcus_sp_BCP1	pBMC1	26087	27664	526	1578	5715	hypothetical protein
Rhodococcus_sp_BCP1	pBMC1	29019	31187	723	2169	5718	hypothetical protein
						5719	hypothetical protein
						5720	hypothetical protein
Rhodococcus_sp_BCP1	pBMC1	32729	35603	958.33	2875	5722	hypothetical protein
Rhodococcus_sp_BCP1	pBMC1	37326	40959	1211.33	3634	5725	hypothetical protein
						5726	hypothetical protein
						5727	hypothetical protein
						5728	hypothetical protein
Rhodococcus_sp_BCP1	pBMC1	43104	45642	846.33	2539	5731	phage excisionase
						5732	hypothetical protein
						5733	hypothetical protein
Rhodococcus_sp_BCP1	pBMC1	46078	48962	961.67	2885	5735	hypothetical protein
						5736	Arsenical-resistance protein ACR3
						5737	putative MerR-family transcriptional regulator
Rhodococcus_sp_BCP1	pBMC1	54188	56679	830.67	2492	5745	hypothetical protein
						5746	hypothetical protein
Rhodococcus_sp_BCP1	pBMC1	67182	67924	247.67	743	5756	hypothetical protein
Rhodococcus_sp_BCP1	pBMC1	72895	73253	119.67	359	5764	hypothetical protein
Rhodococcus_sp_BCP1	pBMC1	75354	76725	457.33	1372	5768	Copper resistance protein CopC
						5769	Copper resistance protein D
Rhodococcus_sp_BCP1	pBMC1	80682	85580	1633	4899	5774	hypothetical protein
						5775	putative peptidase
						5776	Apolipoprotein N-acyltransferase (EC 2.3.1.-) in lipid-linked oligosaccharide synthesis cluster
Rhodococcus_sp_BCP1	pBMC1	87616	91204	1196.33	3589	5779	Ccs1/ResB-related putative cytochrome C-type biogenesis protein
Rhodococcus_sp_BCP1	pBMC1	102106	106542	1479	4437	5790	3-hydroxyacyl-CoA dehydrogenase
						5791	3-ketoacyl-CoA thiolase (EC 2.3.1.16) @ Acetyl-CoA acetyltransferase (EC 2.3.1.9)
						5792	hypothetical protein
						5793	Long-chain-fatty-acid--CoA ligase (EC 6.2.1.3)
						5794	Butyryl-CoA dehydrogenase (EC 1.3.99.2)
Rhodococcus_sp_BCP1	pBMC1	115659	117555	632.33	1897	5797	3-ketoacyl-CoA thiolase (EC 2.3.1.16) @ Acetyl-CoA acetyltransferase (EC 2.3.1.9)
						5798	FIG00828338: hypothetical protein
Rhodococcus_sp_BCP1	pBMC1	12465	12970	168.67	506	#N/A
Rhodococcus_sp_BCP1	pBMC1	24388	24776	129.67	389	#N/A
Rhodococcus_sp_BCP1	pBMC1	36439	36850	137.33	412	#N/A
Rhodococcus_sp_BCP1	pBMC1	53364	53869	168.67	506	#N/A
Rhodococcus_sp_BCP1	pBMC1	59308	59839	177.33	532	#N/A
Rhodococcus_sp_BCP1	pBMC1	62935	63374	146.67	440	#N/A
Rhodococcus_sp_BCP1	pBMC1	92911	93274	121.33	364	#N/A
Rhodococcus_sp_BCP1	pBMC1	106878	110161	1094.67	3284	#N/A
Rhodococcus_sp_BCP1	pBMC1	114665	115192	176	528	#N/A
Rhodococcus_sp_BCP1	pBMC1	119080	119471	130.67	392	#N/A
Rhodococcus_sp_BCP1	pBMC2	2214	2965	250.67	752	#N/A
Rhodococcus_sp_BCP1	pBMC2	7231	8231	333.67	1001	#N/A
Rhodococcus_sp_BCP1	pBMC2	10481	11004	174.67	524	#N/A
Rhodococcus_sp_BCP1	pBMC2	11417	12081	221.67	665	#N/A
Rhodococcus_sp_BCP1	pBMC2	27200	28457	419.33	1258	#N/A
Rhodococcus_sp_BCP1	pBMC2	44699	45210	170.67	512	#N/A
Rhodococcus_sp_BCP1	pBMC2	75717	76641	308.33	925	#N/A
Rhodococcus_sp_BCP1	pBMC2	88274	88711	146	438	#N/A
Rhodococcus_sp_BCP1	pBMC2	1	1825	608.33	1825	5802	hypothetical protein
						5803	hypothetical protein
Rhodococcus_sp_BCP1	pBMC2	3330	4034	235	705	5807	hypothetical protein
Rhodococcus_sp_BCP1	pBMC2	5447	6800	451.33	1354	5809	hypothetical protein
Rhodococcus_sp_BCP1	pBMC2	9012	9915	301.33	904	5812	Replication protein
Rhodococcus_sp_BCP1	pBMC2	13091	15369	759.67	2279	5815	hypothetical protein
						5816	putative cytochrome P450
Rhodococcus_sp_BCP1	pBMC2	16226	25676	3150.33	9451	5818	putative involvement in replication/partition
						5819	hypothetical protein
						5820	hypothetical protein
						5821	hypothetical protein
						5822	Phage peptidoglycan binding endopeptidase
						5823	hypothetical protein
						5824	hypothetical protein
Rhodococcus_sp_BCP1	pBMC2	28830	29832	334.33	1003	5827	hypothetical protein
Rhodococcus_sp_BCP1	pBMC2	30794	33247	818	2454	5829	hypothetical protein
						5830	putative ATP-binding protein
Rhodococcus_sp_BCP1	pBMC2	40805	42214	470	1410	5837	Methane monooxygenase component A beta chain (EC 1.14.13.25)
						5838	Methane monooxygenase regulatory protein B
						5839	Methane monooxygenase component C (EC 1.14.13.25)
						5840	Aldehyde dehydrogenase (EC 1.2.1.3)
Rhodococcus_sp_BCP1	pBMC2	49027	54644	1872.67	5618	5844	Transposase
						5845	Mobile element protein
Rhodococcus_sp_BCP1	pBMC2	78544	82060	1172.33	3517	5871	Sterol-binding domain protein
						5872	Large subunit naph/bph dioxygenase
Rhodococcus_sp_BCP1	pBMC2	82949	87504	1518.67	4556	5873	Biphenyl dioxygenase beta subunit (EC 1.14.12.18)
						5874	hypothetical protein
						5875	2,3-dihydroxy-2,3-dihydro-phenylpropionate dehydrogenase (EC 1.3.1.-)
Rhodococcus_sp_BCP1	pBMC2	89038	92181	1048	3144	5877	hypothetical protein
						5878	hypothetical protein
						5879	hypothetical protein
						5880	hypothetical protein
Rhodococcus_sp_BCP1	pBMC2	92633	98183	1850.33	5551	5882	hypothetical protein
						5883	Transcriptional regulator
						5884	hypothetical protein
						5885	hypothetical protein
						5886	hypothetical protein
						5887	hypothetical protein
Rhodococcus_sp_BCP1	pBMC2	98789	102060	1090.67	3272	5889	hypothetical protein
						5890	hypothetical protein
						5891	hypothetical protein
				LENGHT (bp)	1015869
