# Supplementary material for: Genome and Phenotype Microarray Analyses of Rhodococcus sp. BCP1 and Rhodococcus opacus R7: Genetic Determinants and Metabolic Abilities with Environmental Relevance
Source: PLoS One. 2015 Oct 1;10(10):e0139467. doi: 10.1371/journal.pone.0139467 (PMC4591350; doi:10.1371/journal.pone.0139467)
Supplement: S3 Table — Activity values in presence of carbon sources: carbohydrates (AI, AII), carboxylic acids (BI, BII), alcohols, amides, amines, esters, fatty acids, polymers (C), amino acids (D); nitrogen sources (AI, AII, AIII); phosphorous sources (AI, AII); sulphur sources (B); osmolytes (AI, AII, AIII) and pH values (AIV, AV, AVI); antibiotics (AI, AII, AIII); antiseptics (AI, AII, AIII, AIV) and metals (B). (XLS) [file pone.0139467.s010.xls]

## Sheet: C-sources Carbohydrates AI
category	plate_id	well_id	chemical	BCP1	R7
	PM01	A02	L-Arabinose	1123.67	886.48
	PM01	A03	N-Acetyl-D-Glucosamine	3576.24	3279.29
	PM01	A06	D-Galactose	7.5	7.5
	PM01	A10	D-Trehalose	7.5	7.5
	PM01	A11	D-Mannose	10.35	16.29
	PM01	A12	Dulcitol	9.6	9.5
	PM01	B02	D-Sorbitol	3278.92	4661.46
	PM01	B03	Glycerol	11.42	28.05
	PM01	B04	L-Fucose	7.5	7.5
	PM01	B07	D,L-α-Glycerol Phosphate	7.5	7.5
	PM01	B08	D-Xylose	542.05	235.54
	PM01	B11	D-Mannitol	5366.69	5972.8
	PM01	C01	D-Glucose-6-Phosphate	8.43	12.03
	PM01	C04	D-Ribose	3623.19	3682.64
	PM01	C06	L-Rhamnose	2134.9	3642.19
	PM01	C07	D-Fructose	2757.88	3385.5
	PM01	C09	α-D-Glucose	2310.37	3385.5
	PM01	C10	MHighse	7.5	7.5
	PM01	C11	D-Melibiose	7.5	16.91
	PM01	C12	Thymidine	36.54	14.41
	PM01	D08	α-Methyl-D-Galactoside	7.5	7.5
	PM01	D09	α-D-Lactose	7.5	7.5
	PM01	D10	Lactulose	7.5	7.5
	PM01	D11	Sucrose	2568.82	6252.02
	PM01	D12	Uridine	8.93	16.89
	PM01	E03	D-Glucose-1-Phosphate	7.5	11.51
	PM01	E04	D-Fructose-6-Phosphate	7.5	7.5
	PM01	E08	β-Methyl-D-Glucoside	7.5	14.1
	PM01	E09	Adonitol	7.5	7.5
	PM01	E10	MHightriose	13.19	228.43
	PM01	E11	2'-Deoxyadenosine	7.5	7.5
	PM01	E12	Adenosine	7.5	10.43
	PM01	F03	m-Inositol	1217.99	6825.14
	PM01	F11	D-Cellobiose	7.5	7.5
	PM01	F12	Inosine	16.88	16.26
	PM01	G08	N-Acetyl-β-D-Mannosamine	7.5	7.5
	PM01	H05	D-Psicose	90.47	65.96
	PM01	H06	L-Lyxose	3442.23	2879.9

## Sheet: C-sources Carbohydrates AII
category	plate_id	well_id	chemical	BCP1	R7
	PM02	B01	N-Acetyl-D-Galactosamine	7.5	7.5
	PM02	B03	β-D-Allose	7.5	7.5
	PM02	B04	Amygdalin	7.5	7.5
	PM02	B05	D-Arabinose	1572.8	1226.75
	PM02	B06	D-Arabitol	1906.05	3537.52
	PM02	B07	L-Arabitol	7.5	7.5
	PM02	B08	Arbutin	7.5	7.5
	PM02	B09	2-Deoxy-D-Ribose	4038.75	2678.1
	PM02	B10	I-Erythritol	7.5	7.5
	PM02	B11	D-Fucose	7.5	7.5
	PM02	B12	3-O-β-D-Galactopyranosyl-D-Arabinose	13.07	48.9
	PM02	C01	Gentiobiose	7.5	8.18
	PM02	C02	L-Glucose	7.5	7.5
	PM02	C03	Lactitol	7.5	7.5
	PM02	C04	D-Melezitose	3133.62	2983.63
	PM02	C05	Maltitol	7.5	7.5
	PM02	C06	α-Methyl-D-Glucoside	88.89	13.58
	PM02	C07	β-Methyl-D-Galactoside	7.5	7.5
	PM02	C08	3-Methylglucose	7.5	7.5
	PM02	C10	α-Methyl-D-Mannoside	7.5	7.5
	PM02	C11	β-Methyl-D-Xyloside	7.5	7.5
	PM02	C12	Palatinose	2854.46	4033.17
	PM02	D01	D-Raffinose	7.5	7.5
	PM02	D02	Salicin	7.5	7.5
	PM02	D03	Sedoheptulosan	7.5	7.5
	PM02	D04	L-Sorbose	7.5	7.5
	PM02	D05	Stachyose	7.5	7.5
	PM02	D06	D-Tagatose	7.5	7.5
	PM02	D07	Turanose	2015.12	3803.34
	PM02	D08	Xylitol	7.5	7.5
	PM02	D09	N-Acetyl-D-Glucosaminitol	7.5	7.5
	PM02	E05	D-Glucosamine	574.65	1006.74
	PM02	F03	Melibionic acid	7.5	7.5

## Sheet: C-sources Carboxylic Acids BI
category	plate_id	well_id	chemical	BCP1	R7
	PM01	A04	D-Saccharic acid	1808.86	2427.3
	PM01	A05	Succinic acid	2063.16	2832.82
	PM01	B05	D-Glucuronic acid	7.5	7.5
	PM01	B06	D-Gluconic acid	2310.07	3463.83
	PM01	B09	L-Lactic acid	1759.8	1894.32
	PM01	B10	Formic acid	7.5	7.5
	PM01	C02	D-Galactonic acid-γ-Lactone	263.55	3759.01
	PM01	C03	D,L-Malic acid	1948.33	4239.18
	PM01	C08	Acetic acid	7502.46	5395.21
	PM01	D03	D-Glucosaminic acid	3594.09	3516.23
	PM01	D06	α-Ketoglutaric acid	1834.66	2333.52
	PM01	D07	α-Ketobutyric acid	1269.38	4019.83
	PM01	D12	Butyric acid	2626.31	3047.21
	PM01	E02	m-Tartaric acid	3857.26	4827.04
	PM01	E06	α-Hydroxyglutaric acid-γ-Lactone	7.5	7.5
	PM01	E07	α-Hydroxybutyric acid	3005.22	3369.34
	PM01	F02	Citric acid	3181.36	3211.91
	PM01	F05	Fumaric acid	4751.96	2943.01
	PM01	F06	Bromosuccinic acid	41.18	389.55
	PM01	F07	Propionic acid	5469.17	3572.59
	PM01	F08	Mucic acid	7.5	7.5
	PM01	F09	Glycolic acid	7.5	7.5
	PM01	F10	Glyoxylic acid	7.5	7.5
	PM01	G02	Tricarballylic acid	7.5	7.5
	PM01	G07	Acetoacetic acid	977.06	1861.78
	PM01	G09	Mono-Methylsuccinate	3014.64	7.5
	PM01	G11	D-Malic acid	30.84	52.65
	PM01	G12	L-Malic acid	4761.4	3837.68
	PM01	H02	p-Hydroxyphenyl Acetic acid	3248.46	4433.71
	PM01	H03	m-Hydroxyphenyl Acetic acid	3625.43	6195.96
	PM01	H08	Pyruvic acid	2569.06	3510.35
	PM01	H09	L-Galactonic acid-γ-Lactone	13.2	20.52
	PM01	H10	D-Galacturonic acid	8.18	14.01

## Sheet: C-sources Carboxylic Acids BII
category	plate_id	well_id	chemical	BCP1	R7
	PM02	B02	N-Acetyl-Neuraminic acid	7.5	7.5
	PM02	C09	β-Methyl-D-Glucuronic acid	7.5	7.5
	PM02	D10	γ-Amino-N-Butyric acid	3959.05	6252.95
	PM02	D11	δ-Amino Valeric acid	3588.2	15.08
	PM02	E01	Capric acid	7.5	7.5
	PM02	E02	Caproic acid	6241.86	2350.67
	PM02	E03	Citraconic acid	7.5	7.5
	PM02	E04	Citramalic acid	2302.41	3451.3
	PM02	E06	2-Hydroxybenzoic acid	7.5	7.5
	PM02	E07	4-Hydroxybenzoic acid	3160.88	5241.47
	PM02	E08	β-Hydroxybutyric acid	980.93	3185.23
	PM02	E09	γ-Hydroxybutyric acid	7.5	7.5
	PM02	E10	α-Keto-Valeric acid	1248.76	2086.77
	PM02	E11	Itaconic acid	3170.48	3020.9
	PM02	E12	5-Keto-D-Gluconic acid	596.95	693.37
	PM02	F02	Malonic acid	2272.49	4077.78
	PM02	F04	Oxalic acid	7.5	7.5
	PM02	F05	Oxalomalic acid	7.5	7.5
	PM02	F06	Quinic acid	1232.1	3513.06
	PM02	F07	D-Ribono-1,4-Lactone	7.5	7.5
	PM02	F08	Sebacic acid	6294.19	6789.9
	PM02	F09	Sorbic acid	573.15	7.5
	PM02	F10	Succinamic acid	7.5	7.5
	PM02	F11	D-Tartaric acid	7.5	7.5
	PM02	F12	L-Tartaric acid	1454	4570.25
	PM02	H05	D,L-Carnitine	1433	2575.33

## Sheet: C-sources Others C
category	plate_id	well_id	chemical	BCP1	R7
Alcohols	PM01	D04	1,2-Propanediol	11.1	82.34
Alcohols	PM01	H12	2-Aminoethanol	2899.14	3091.04
Alcohols	PM02	H09	Dihydroxyacetone	4907.77	6593.78
Alcohols	PM02	H10	2,3-Butanediol	20.85	918.5
Alcohols	PM02	H11	2,3-Butanone	7.5	11
Alcohols	PM02	H12	3-hydroxy-2-butanone	7.5	292.37
Amides	PM01	H07	Glucuronamide	36.85	21.25
Amides	PM02	G01	Acetamide	7.5	67.32
Amides	PM02	G02	L-Alaninamide	7.5	7.5
Amines	PM01	H04	Tyramine	2028.37	2478.94
Amines	PM01	H11	Phenylethylamine	653.18	398.01
Amines	PM02	H06	sec-Butylamine	7.5	7.5
Amines	PM02	H07	D,L-Octopamine	45.97	2915.54
Amines	PM02	H08	Putrescine	2716.37	3250.73
Esters	PM01	G10	Methylpyruvate	777.13	487.34
Esters	PM02	F01	D-Lactic acid Methyl Ester	3763.88	3960.91
Fatty acids	PM01	C05	Tween 20	162.33	12.53
Fatty acids	PM01	D05	Tween 40	11200.5	11522.3
Fatty acids	PM01	E05	Tween 80	11148.4	11710.6
Polymers	PM02	A02	Chondroitin Sulfate C	9.68	30.01
Polymers	PM02	A03	α-Cyclodextrin	1269.3	577.31
Polymers	PM02	A04	β-Cyclodextrin	7.5	7.5
Polymers	PM02	A05	γ-Cyclodextrin	386.8	86.05
Polymers	PM02	A06	Dextrin	198.57	249.3
Polymers	PM02	A07	Gelatin	7.5	7.5
Polymers	PM02	A08	Glycogen	22.21	28.1
Polymers	PM02	A09	Inulin	7.5	7.5
Polymers	PM02	A10	Laminarin	7.5	7.5
Polymers	PM02	A11	Mannan	404.95	7.5
Polymers	PM02	A12	Pectin	1430.62	142.06

## Sheet: C-sources Amino Acids D
category	plate_id	well_id	chemical	BCP1	R7
	PM01	A07	L-Aspartic acid	1511.96	2360.52
	PM01	A08	L-Proline	7.5	7.5
	PM01	A09	D-Alanine	7.5	14.85
	PM01	B01	D-Serine	9.46	22.18
	PM01	B12	L-Glutamic acid	8.18	9.68
	PM01	D01	L-Asparagine	3242.8	5488.04
	PM01	D02	D-Aspartic acid	7.5	7.5
	PM01	E01	L-Glutamine	2447.13	1911.64
	PM01	F01	Glycyl-L-Aspartic Acid	7.5	20.32
	PM01	F04	D-Threonine	7.5	7.5
	PM01	G01	Glycyl-L-Glutamic Acid	86.53	81.93
	PM01	G03	L-Serine	7.5	7.5
	PM01	G04	L-Threonine	26.94	7.5
	PM01	G05	L-Alanine	7.5	36.75
	PM01	G06	L-Alanyl-Glycine	511.61	1456.66
	PM01	H01	Glycyl-L-Proline	469.4	823.9
	PM02	G03	N-Acetyl-L-Glutamic acid	7.5	7.5
	PM02	G04	L-Arginine	710.21	1842.13
	PM02	G05	Glycine	7.5	22.78
	PM02	G06	L-Histidine	7.5	7.5
	PM02	G07	L-Homoserine	7.5	7.5
	PM02	G08	Hydroxy-L-Proline	7.5	7.5
	PM02	G09	L-Isoleucine	941.25	1015.69
	PM02	G10	L-Leucine	748.14	613.54
	PM02	G11	L-Lysine	7.5	7.5
	PM02	G12	L-Methionine	7.5	11.93
	PM02	H01	L-Ornithine	7.5	242.63
	PM02	H02	L-Phenylalanine	7.5	7.5
	PM02	H03	L-Pyroglutamic acid	2047.44	3461.57
	PM02	H04	L-Valine	1698.24	3295.7

## Sheet: N-sources AI
category	plate_id	well_id	chemical	BCP1	R7
Inorganic N-sources	PM03	A02	Ammonia	1509.77	7084.69
Inorganic N-sources	PM03	A03	Nitrite	4172.27	8583.52
Inorganic N-sources	PM03	A04	Nitrate	5152.43	8897.02
Peptides	PM03	H01	Ala-Asp	70.95	2114.9
Peptides	PM03	H02	Ala-Gln	3599.7	7239.19
Peptides	PM03	H03	Ala-Glu	14.62	3268.07
Peptides	PM03	H04	Ala-Gly	737.43	7370.17
Peptides	PM03	H05	Ala-His	163.48	4854.69
Peptides	PM03	H06	Ala-Leu	2846.95	6542.25
Peptides	PM03	H07	Ala-Thr	9.23	5791.53
Peptides	PM03	H08	Gly-Asn	526.8	4271.38
Peptides	PM03	H09	Gly-Gln	3874.24	4959.07
Peptides	PM03	H10	Gly-Glu	9.23	9.71
Peptides	PM03	H11	Gly-Met	4971.01	4282.65
Peptides	PM03	H12	Met-Ala	278.94	5567.57
N-sources, others	PM03	A05	Urea	2475.77	8867.99
N-sources, others	PM03	A06	Biuret	9.23	183.33
N-sources, others	PM03	D01	N-Acetyl-L-Glutamic acid	9.23	9.23
N-sources, others	PM03	D02	N-Phthaloyl-L-Glutamic acid	9.23	9.23
N-sources, others	PM03	D04	Hydroxylamine	9.23	9.23
N-sources, others	PM03	D05	Methylamine	2033.68	6065.17
N-sources, others	PM03	D06	N-Amylamine	2968.79	5502.04
N-sources, others	PM03	D07	N-Butylamine	4290.39	7342.65
N-sources, others	PM03	D08	Ethylamine	1171.24	6280.13
N-sources, others	PM03	D09	Ethanolamine	1694.43	7690.21
N-sources, others	PM03	D10	Ethylenediamine	66.74	9.23
N-sources, others	PM03	D11	Putrescine	1961.9	4471.05
N-sources, others	PM03	D12	Agmatine	3986.84	11852.4
N-sources, others	PM03	E01	Histamine	3829.59	9439.8
N-sources, others	PM03	E02	b-Phenylethylamine	1549.43	6997.61

## Sheet: N-sources AII
category	plate_id	well_id	chemical	BCP1	R7
N-sources, others	PM03	E03	Tyramine	2185.4	5455
N-sources, others	PM03	E04	Acetamide	184.58	13.75
N-sources, others	PM03	E05	Formamide	74.72	2541.81
N-sources, others	PM03	E06	Glucuronamide	1402.8	2597.58
N-sources, others	PM03	E07	DL-Lactamide	2052.16	1933.01
N-sources, others	PM03	E08	D-Glucosamine	9.23	9.23
N-sources, others	PM03	E09	D-Galactosamine	9.23	9.23
N-sources, others	PM03	E10	D-Mannosamine	11.11	772.34
N-sources, others	PM03	E11	N-Acetyl-D-Glucosamine	9.23	7332.46
N-sources, others	PM03	E12	N-Acetyl-D-Galactosamine	9.23	9.23
N-sources, others	PM03	F01	N-Acetyl-D-Mannosamine	9.23	1414.79
N-sources, others	PM03	F02	Adenine	9.23	2539.38
N-sources, others	PM03	F03	Adenosine	1014.53	2297.83
N-sources, others	PM03	F04	Cytidine	9.23	1492.03
N-sources, others	PM03	F05	Cytosine	9.23	3087.85
N-sources, others	PM03	F06	Guanine	2173.59	9.23
N-sources, others	PM03	F07	Guanosine	1541.14	2201.06
N-sources, others	PM03	F08	Thymine	9.23	8320.58
N-sources, others	PM03	F09	Thymidine	9.23	149.36
N-sources, others	PM03	F10	Uracil	9.23	1283.84
N-sources, others	PM03	F11	Uridine	9.23	9.23
N-sources, others	PM03	F12	Inosine	16.25	9.23
N-sources, others	PM03	G01	Xanthine	5617.95	8370.42
N-sources, others	PM03	G02	Xanthosine	9.23	1871.98
N-sources, others	PM03	G03	Uric acid	3163.5	9125.49
N-sources, others	PM03	G04	Alloxan	156.38	1711.07
N-sources, others	PM03	G05	Allantoin	5216.12	9220.45
N-sources, others	PM03	G06	Parabanic acid	51.09	919.41
N-sources, others	PM03	G07	DL-a-Amino-N-Butyric acid	2640.8	7148.25
N-sources, others	PM03	G08	g-Amino-N-Butyric acid	4808.54	7630.75
N-sources, others	PM03	G09	e-Amino-N-Caproic acid	3651.97	9.23
N-sources, others	PM03	G10	DL-a-Amino-Caprylic acid	8372.43	197.78
N-sources, others	PM03	G11	d-Amino-N-Valeric acid	4023.47	9.23
N-sources, others	PM03	G12	a-Amino-N-Valeric acid	5333.83	7089.45

## Sheet: N-sources AIII
category	plate_id	well_id	chemical	BCP1	R7
Amino acids	PM03	A07	L-Alanine	545.05	6680.13
Amino acids	PM03	A08	L-Arginine	9.23	8097.55
Amino acids	PM03	A09	L-Asparagine	291.13	10527
Amino acids	PM03	A10	L-Aspartic acid	614.77	2821.53
Amino acids	PM03	A11	L-Cysteine	10411.5	11361.7
Amino acids	PM03	A12	L-Glutamic acid	3607.65	3872.09
Amino acids	PM03	B01	L-Glutamine	3430.12	10435.5
Amino acids	PM03	B02	Glycine	67.39	5056.42
Amino acids	PM03	B03	L-Histidine	4238.83	7267.53
Amino acids	PM03	B04	L-Isoleucine	1396.47	2082.35
Amino acids	PM03	B05	L-Leucine	3331.82	7142.99
Amino acids	PM03	B06	L-Lysine	1772.58	4917.37
Amino acids	PM03	B07	L-Methionine	3485.8	7766.9
Amino acids	PM03	B08	L-Phenylalanine	1163.09	8037.68
Amino acids	PM03	B09	L-Proline	9.23	1512.97
Amino acids	PM03	B10	L-Serine	9.23	4472.32
Amino acids	PM03	B11	L-Threonine	9.23	2380.49
Amino acids	PM03	B12	L-Tryptophan	7221.08	8410.65
Amino acids	PM03	C01	L-Tyrosine	4062.79	10485.2
Amino acids	PM03	C02	L-Valine	1703.02	1452.84
Amino acids	PM03	C03	D-Alanine	9.23	2642.51
Amino acids	PM03	C04	D-Asparagine	9.23	9.23
Amino acids	PM03	C05	D-Aspartic acid	9.23	9.23
Amino acids	PM03	C06	D-Glutamic acid	9.23	9.23
Amino acids	PM03	C07	D-Lysine	1946.46	9.23
Amino acids	PM03	C08	D-Serine	9.23	9.23
Amino acids	PM03	C09	D-Valine	9.23	1050.59
Amino acids	PM03	C10	L-Citrulline	1265.34	9293.22
Amino acids	PM03	C11	L-Homoserine	2076.3	5795.33
Amino acids	PM03	C12	L-Ornithine	1370.77	4779.18
Amino acids	PM03	D03	L-Pyroglutamic acid	9.23	7388.14

## Sheet: P-sources AI
category	plate_id	well_id	chemical	BCP1	R7
Inorganic P-sources	PM04	A02	Phosphate	5089.31	2484.38
Inorganic P-sources	PM04	A03	Pyrophosphate	4170.62	3268.13
Inorganic P-sources	PM04	A04	Trimetaphosphate	2053.27	464.71
Inorganic P-sources	PM04	A06	Tripolyphosphate	2806.51	1725.76
Inorganic P-sources	PM04	A07	Hypophosphite	7.5	162.26
Inorganic P-sources	PM04	B01	Thiophosphate	4424.92	3277.06
Inorganic P-sources	PM04	B02	Dithiophosphate	1536.98	176.27
Organic P-sources	PM04	A06	Triethyl Phosphate	800.57	7.5
Organic P-sources	PM04	A08	Adenosine 2'-Monophosphate	2731.02	1664.84
Organic P-sources	PM04	A09	Adenosine 3'-Monophosphate	2653.1	1260.35
Organic P-sources	PM04	A10	Adenosine 5`-Monophosphate	3808.08	794.89
Organic P-sources	PM04	A11	Adenosine 2',3'-Cyclic Monophosphate	3114.22	1339.71
Organic P-sources	PM04	A12	Adenosine 3',5'-Cyclic Monophosphate	3968.93	2240.94
Organic P-sources	PM04	B03	D,L-a-Glycerol Phosphate	3007.37	1773.2
Organic P-sources	PM04	B04	β-Glycerol Phosphate	3160.64	2274.73
Organic P-sources	PM04	B05	Carbamyl Phosphate	2561.2	489.55
Organic P-sources	PM04	B06	D-2-Phospho-Glyceric acid	2529.11	2589.75
Organic P-sources	PM04	B07	D-3-Phospho-Glyceric acid	14.33	1924.7
Organic P-sources	PM04	B08	Guanosine 2'-Monophosphate	2359.13	570.43
Organic P-sources	PM04	B09	Guanosine 3'-Monophosphate	2057.72	896.75
Organic P-sources	PM04	B10	Guanosine 5`-Monophosphate	2497.33	1696.25
Organic P-sources	PM04	B11	Guanosine 2',3'-Cyclic Monophosphate	3382.14	903.93
Organic P-sources	PM04	B12	Guanosine 3`,5`-Cyclic Monophosphate	4008.35	1924.41
Organic P-sources	PM04	C01	Phosphoenol Pyruvate	5485.16	3256
Organic P-sources	PM04	C02	Phospho-Glycolic acid	4327.45	2418.39
Organic P-sources	PM04	C03	D-Glucose-1-Phosphate	2778.7	2077.44
Organic P-sources	PM04	C04	D-Glucose-6-Phosphate	3044.91	2305.63
Organic P-sources	PM04	C05	2-Deoxy-D-Glucose 6-Phosphate	1866.63	2221.8
Organic P-sources	PM04	C06	D-Glucosamine-6-Phosphate	2009.43	2301.94
Organic P-sources	PM04	C07	6-Phospho-Gluconic acid	2670.2	2762.75
Organic P-sources	PM04	C08	Cytidine 2`-Monophosphate	1838.26	1515.27
Organic P-sources	PM04	C09	Cytidine 3'-Monophosphate	2455.32	1743.39

[truncated: 16 more sheets: P-sources AII, S-sources B, PM09 - Osmolytes AI, PM09 - Osmolytes AII, PM09 - Osmolytes AIII, PM10 - pH AIV, PM10 - pH AV, PM10 - pH AVI, PM Antib. AI, PM Antib. AII, PM Antib. AIII, PM Antis. AI, PM Antis. AII, PM Antis.  AIII, PM Antis.  AIV, PM Metals B]
