# Supplementary material for: Genome and Phenotype Microarray Analyses of Rhodococcus sp. BCP1 and Rhodococcus opacus R7: Genetic Determinants and Metabolic Abilities with Environmental Relevance
Source: PLoS One. 2015 Oct 1;10(10):e0139467. doi: 10.1371/journal.pone.0139467 (PMC4591350; doi:10.1371/journal.pone.0139467)
Supplement: S6 Table — (XLS) [file pone.0139467.s013.xls]

## Sheet: Foglio1
chemical	plate_id	well_id	BCP1	R7	diff	index
1,4-cyclohexane dicarboxylic acid	PMcH	A01	5545.75	4906	639.75	1
1-adamantanecarboxylic acid	PMcF	G05	3067.5	3569.38	-501.875	2
2-hydroxybiphenyl	PMcG	B02	3465	5712	-2247	3
4-Phenylbutyric acid	PMcI	B11	4922.62	5476.62	-554	4
5,6,7,8-tetrahydro-2-naphthoic acid	PMcF	B08	3412.12	3662.88	-250.75	5
Benzene	PMcA	B05	4376	3699.75	676.25	6
Cyclohexane	PMcD	C10	5546	5191	355	7
Cyclohexane-1-carboxylate	PMcF	H11	4945.25	6236.25	-1291	8
Cyclohexanone	PMcD	B06	9052.25	4330.25	4722	9
Cyclopentanecarboxyl acid	PMcE	H11	6694.25	3915.62	2778.62	10
Decane	PMcI	C08	3711	3423.88	287.125	11
Dodecane	PMcE	F07	4557.38	5874.75	-1317.38	12
Eicosane	PMcC	B10	6320.5	5659.25	661.25	13
Ethylbenzene	PMcA	B09	4185.62	3588.75	596.875	14
FuelOil	PMcA	F12	6220.5	5079.5	1141	15
Heptadecane	PMcF	B02	4949.38	4447.75	501.625	16
Heptane	PMcC	G08	6170.12	2970	3200.12	17
Hexadecane	PMcE	E02	4240.62	4374.12	-133.5	18
Hexatriacontane	PMcD	E05	5705.12	4251.12	1454	19
Naphthalene	PMcH	D08	4695.25	3743.75	951.5	20
Nonane	PMcC	G11	5912.38	3556.62	2355.75	21
Octacosane	PMcD	H07	5128.12	4564.38	563.75	22
Tetracosane	PMcB	F12	8126.5	6351.75	1774.75	23
Tetradecane	PMcE	B11	5100.25	4820.75	279.5	24
Toluene	PMcA	B02	3604	3418.38	185.625	25
Tridecane	PMcI	G11	4375.38	3698.62	676.75	26
anthracene	PMcG	B08	5774.75	8312.75	-2538	27
cyclohexane butyric acid	PMcF	G07	2901.12	3157.75	-256.625	28
cyclohexaneacetic acid	PMcF	E02	3888.25	3561.75	326.5	29
decanoic acid	PMcH	G03	3548.75	4185.75	-637	30
dibenzothiophene	PMcG	B11	6613.88	9478.25	-2864.38	31
gentisic acid	PMcG	H02	5263.12	4335.5	927.625	32
hexane	PMcC	C06	5724.62	3162.5	2562.12	33
hexanoic acid	PMcH	B11	5325.75	5766	-440.25	34
m-Xylene	PMcB	B05	5006.12	3396.5	1609.62	35
methyl-cyclohexanecarboxyl acid	PMcF	E05	4530	3569.25	960.75	36
o-Xylene	PMcB	B02	3923.62	2985.5	938.125	37
p-Xylene	PMcB	B09	5649.5	3169.12	2480.38	38
phenanthrene	PMcG	E09	4318.75	4898.88	-580.125	39
salicylic acid	PMcG	G07	3664.25	4562.25	-898	40
trans-1,2-cyclohexane dicarboxylic acid	PMcI	C05	4375.88	3893.12	482.75	41
